# Supplementary material for: Relative importance of population size, fishing pressure and temperature on the spatial distribution of nine Northwest Atlantic groundfish stocks
Source: PLoS One. 2018 Apr 26;13(4):e0196583. doi: 10.1371/journal.pone.0196583 (PMC5919506; doi:10.1371/journal.pone.0196583)
Supplement: S1 Dataset — (CSV) [file pone.0196583.s002.csv]

COMMON_NAME	STOCK_ABBREV	SEASON	STRATUM	TOW	STATION	YEAR	MONTH	DAY	LATITUDE	LONGITUDE	DEPTH	BOT_TEMP	CATCH_WT
COD,ATLANTIC	GBK	FALL	1140	2	132	1963	12	7	40.416667	-67.5	181	8.7	0
COD,ATLANTIC	GBK	FALL	1140	3	133	1963	12	7	40.366667	-67.733333	164	8.6	0
COD,ATLANTIC	GBK	FALL	1140	4	134	1963	12	7	40.433333	-67.833333	131	8.5	0
COD,ATLANTIC	GBK	FALL	1130	2	135	1963	12	7	40.616667	-67.883333	91	7.2	0
COD,ATLANTIC	GBK	FALL	1130	3	136	1963	12	7	40.85	-67.95	60	9.9	0
COD,ATLANTIC	GBK	FALL	1200	4	137	1963	12	7	41.116667	-68.566667	50	10.3	31.59
COD,ATLANTIC	GBK	FALL	1230	3	138	1963	12	7	41.1	-69.166667	70	8.1	57.996
COD,ATLANTIC	GBK	FALL	1130	4	140	1963	12	7	40.866667	-68.8	69	10.1	12.474
COD,ATLANTIC	GBK	FALL	1130	5	142	1963	12	8	40.6	-68.55	66	9.1	0
COD,ATLANTIC	GBK	FALL	1140	5	143	1963	12	8	40.416667	-68.316667	115	7.9	0
COD,ATLANTIC	GBK	FALL	1140	6	144	1963	12	8	40.15	-68.6	174	10.9	0
COD,ATLANTIC	GBK	FALL	1250	1	50	1964	10	30	41.05	-69.316667	57	9.8	38.232
COD,ATLANTIC	GBK	FALL	1250	2	51	1964	10	30	41.183333	-69.35	55	9.6	40.338
COD,ATLANTIC	GBK	FALL	1230	1	52	1964	10	30	41.2	-69.216667	73	7	41.148
COD,ATLANTIC	GBK	FALL	1250	3	53	1964	10	30	41.366667	-69.383333	41	8.5	10.368
COD,ATLANTIC	GBK	FALL	1230	2	54	1964	10	30	41.45	-69.3	87	6.2	22.032
COD,ATLANTIC	GBK	FALL	1240	1	55	1964	10	30	41.433333	-69.116667	146	5.7	22.032
COD,ATLANTIC	GBK	FALL	1230	3	56	1964	10	30	41.283333	-68.816667	99	6.2	14.742
COD,ATLANTIC	GBK	FALL	1230	4	57	1964	10	30	41.15	-68.866667	90	7.1	13.284
COD,ATLANTIC	GBK	FALL	1190	1	58	1964	10	31	41	-68.533333	52	12.6	3.726
COD,ATLANTIC	GBK	FALL	1190	2	59	1964	10	31	40.8	-68.583333	51	12.7	0
COD,ATLANTIC	GBK	FALL	1190	3	60	1964	10	31	40.733333	-68.466667	55	11.3	0
COD,ATLANTIC	GBK	FALL	1130	1	61	1964	10	31	40.466667	-68.566667	88	8.5	0
COD,ATLANTIC	GBK	FALL	1140	1	62	1964	10	31	40.183333	-68.583333	165	8.5	0
COD,ATLANTIC	GBK	FALL	1150	1	63	1964	10	31	40.2	-68.416667	183	10	0
COD,ATLANTIC	GBK	FALL	1150	2	64	1964	10	31	40.266667	-68.2	194	8	0
COD,ATLANTIC	GBK	FALL	1140	2	65	1964	10	31	40.433333	-68.033333	128	7.2	0
COD,ATLANTIC	GBK	FALL	1140	3	66	1964	11	1	40.383333	-67.766667	147	7.5	0
COD,ATLANTIC	GBK	FALL	1140	4	67	1964	11	1	40.516667	-67.383333	131	7.3	0
COD,ATLANTIC	GBK	FALL	1130	2	68	1964	11	1	40.65	-67.616667	86	7.8	0
COD,ATLANTIC	GBK	FALL	1130	4	69	1964	11	1	40.733333	-67.55	73	10	0
COD,ATLANTIC	GBK	FALL	1130	3	70	1964	11	1	40.783333	-67.633333	66	10.8	0
COD,ATLANTIC	GBK	FALL	1190	4	71	1964	11	1	41.1	-68.15	46	13	0
COD,ATLANTIC	GBK	FALL	1190	5	72	1964	11	1	41.15	-67.533333	51	11.1	0
COD,ATLANTIC	GBK	FALL	1160	1	73	1964	11	2	41.2	-67.033333	65	10	0
COD,ATLANTIC	GBK	FALL	1130	5	74	1964	11	2	40.733333	-67.283333	93	6.8	0
COD,ATLANTIC	GBK	FALL	1140	5	75	1964	11	2	40.7	-66.966667	137	7	0
COD,ATLANTIC	GBK	FALL	1150	3	76	1964	11	2	40.633333	-66.916667	236	7.7	0
COD,ATLANTIC	GBK	FALL	1180	1	77	1964	11	2	40.816667	-66.666667	185	8	0
COD,ATLANTIC	GBK	FALL	1170	1	78	1964	11	2	40.883333	-66.633333	136	7	0
COD,ATLANTIC	GBK	FALL	1170	6	79	1964	11	2	41.116667	-66.333333	156	9	0
COD,ATLANTIC	GBK	FALL	1170	2	80	1964	11	2	41.333333	-66.233333	128	9	0
COD,ATLANTIC	GBK	FALL	1180	2	81	1964	11	2	41.383333	-66.016667	198	7	0
COD,ATLANTIC	GBK	FALL	1170	3	82	1964	11	2	41.466667	-66.05	128	7	5.184
COD,ATLANTIC	GBK	FALL	1170	4	83	1964	11	3	41.65	-65.9	133	6.2	22.842
COD,ATLANTIC	GBK	FALL	1230	5	91	1964	11	11	42.033333	-69.85	91	6.1	12.474
COD,ATLANTIC	GBK	FALL	1240	2	93	1964	11	11	42.15	-69.183333	188	5.1	0
COD,ATLANTIC	GBK	FALL	1240	3	131	1964	11	16	42.2	-68.533333	169	4.7	38.88
COD,ATLANTIC	GBK	FALL	1170	5	154	1964	11	23	42.05	-65.95	163	6	4.374
COD,ATLANTIC	GBK	FALL	1160	2	155	1964	11	23	41.7	-66.266667	82	8	0.81
COD,ATLANTIC	GBK	FALL	1160	3	156	1964	11	23	41.5	-66.383333	84	8	0
COD,ATLANTIC	GBK	FALL	1160	4	157	1964	11	23	41.566667	-66.75	67	8.7	0
COD,ATLANTIC	GBK	FALL	1160	5	158	1964	11	23	41.75	-66.833333	64	8.8	0
COD,ATLANTIC	GBK	FALL	1160	6	159	1964	11	23	41.833333	-66.566667	72	6.5	45.522
COD,ATLANTIC	GBK	FALL	1160	7	160	1964	11	24	42.016667	-66.483333	82	7.7	94.122
COD,ATLANTIC	GBK	FALL	1210	1	162	1964	11	24	42.1	-66.75	64	7.5	112.428
COD,ATLANTIC	GBK	FALL	1200	1	164	1964	11	24	42.033333	-67.166667	52	8.6	0
COD,ATLANTIC	GBK	FALL	1220	5	165	1964	11	24	42.183333	-67.05	183	6.9	0
COD,ATLANTIC	GBK	FALL	1220	2	168	1964	11	24	42.15	-67.666667	190	6.5	60.264
COD,ATLANTIC	GBK	FALL	1240	4	171	1964	11	25	41.966667	-68.816667	130	5.1	3.726
COD,ATLANTIC	GBK	FALL	1250	4	172	1964	12	3	41.7	-69.766667	56	7.4	31.59
COD,ATLANTIC	GBK	FALL	1230	6	173	1964	12	3	41.65	-69.583333	90	7.2	0
COD,ATLANTIC	GBK	FALL	1240	5	174	1964	12	3	41.783333	-68.85	168	5	8.1
COD,ATLANTIC	GBK	FALL	1240	6	175	1964	12	4	41.7	-68.516667	165	4.9	0
COD,ATLANTIC	GBK	FALL	1220	4	177	1964	12	4	41.783333	-68.316667	110	6.5	0
COD,ATLANTIC	GBK	FALL	1210	3	178	1964	12	4	41.8	-68.183333	80	7	0
COD,ATLANTIC	GBK	FALL	1220	1	179	1964	12	4	41.883333	-68.116667	184	5	12.474
COD,ATLANTIC	GBK	FALL	1210	4	180	1964	12	4	41.85	-68.016667	76	7.8	13.284
COD,ATLANTIC	GBK	FALL	1200	2	181	1964	12	4	41.766667	-67.916667	31	7.5	0
COD,ATLANTIC	GBK	FALL	1200	3	182	1964	12	4	41.983333	-67.566667	40	7.4	0
COD,ATLANTIC	GBK	FALL	1200	4	183	1964	12	4	41.933333	-67.483333	55	7.3	82.296
COD,ATLANTIC	GBK	FALL	1200	5	184	1964	12	4	41.866667	-67.45	47	7.3	7.29
COD,ATLANTIC	GBK	FALL	1190	6	185	1964	12	4	41.766667	-67.316667	50	7.8	20.574
COD,ATLANTIC	GBK	FALL	1230	1	30	1965	10	11	41.883333	-69.783333	107	4.3	0
COD,ATLANTIC	GBK	FALL	1250	1	31	1965	10	11	41.683333	-69.733333	53	5.4	79.38
COD,ATLANTIC	GBK	FALL	1240	1	32	1965	10	11	41.75	-69.666667	144	5	0
COD,ATLANTIC	GBK	FALL	1240	2	33	1965	10	11	41.7	-69.5	115	4.8	130.734
COD,ATLANTIC	GBK	FALL	1240	3	35	1965	10	11	41.866667	-69	162	4.9	19.764
COD,ATLANTIC	GBK	FALL	1240	4	36	1965	10	11	41.883333	-68.783333	153	4.9	0
COD,ATLANTIC	GBK	FALL	1240	5	37	1965	10	11	41.916667	-68.383333	195	6	19.764
COD,ATLANTIC	GBK	FALL	1180	1	79	1965	10	16	41.916667	-65.766667	183	7.6	3.078
COD,ATLANTIC	GBK	FALL	1170	1	80	1965	10	16	41.733333	-65.766667	142	8.5	1.458
COD,ATLANTIC	GBK	FALL	1170	2	81	1965	10	17	41.65	-65.9	111	9	2.268
COD,ATLANTIC	GBK	FALL	1160	7	82	1965	10	17	41.7	-65.95	100	9	4.698
COD,ATLANTIC	GBK	FALL	1180	2	83	1965	10	17	42.016667	-65.85	190	8	5.184
COD,ATLANTIC	GBK	FALL	1220	1	86	1965	10	17	42.166667	-66.483333	133	6.8	25.758
COD,ATLANTIC	GBK	FALL	1160	1	87	1965	10	17	42.016667	-66.6	75	12	17.658
COD,ATLANTIC	GBK	FALL	1160	2	88	1965	10	17	42	-66.716667	66	11	8.1
COD,ATLANTIC	GBK	FALL	1210	1	89	1965	10	17	42.066667	-66.75	70	10	7.29
COD,ATLANTIC	GBK	FALL	1210	2	91	1965	10	18	42.133333	-66.883333	64	8.4	44.874
COD,ATLANTIC	GBK	FALL	1210	3	92	1965	10	18	42.116667	-67.033333	58	7.6	2.916
COD,ATLANTIC	GBK	FALL	1220	2	94	1965	10	18	42.166667	-67.333333	172	6.5	0
COD,ATLANTIC	GBK	FALL	1210	4	95	1965	10	18	42.116667	-67.3	67	9	18.306
COD,ATLANTIC	GBK	FALL	1200	1	96	1965	10	18	42.083333	-67.283333	51	6	3.726
COD,ATLANTIC	GBK	FALL	1220	3	97	1965	10	19	42.133333	-67.5	174	6.8	1.944
COD,ATLANTIC	GBK	FALL	1220	4	98	1965	10	19	42.133333	-67.65	172	7	0
COD,ATLANTIC	GBK	FALL	1220	5	99	1965	10	19	42.183333	-67.7	195	6.8	8.748
COD,ATLANTIC	GBK	FALL	1220	6	101	1965	10	19	42.033333	-67.816667	110		14.742
COD,ATLANTIC	GBK	FALL	1210	5	102	1965	10	19	42.016667	-67.683333	64		22.032
COD,ATLANTIC	GBK	FALL	1200	2	103	1965	10	19	41.7	-67.95	33	13.8	12.474
COD,ATLANTIC	GBK	FALL	1200	3	104	1965	10	19	41.783333	-68.033333	42	13	16.2
COD,ATLANTIC	GBK	FALL	1250	2	105	1965	10	19	41.4	-69.5	33	10.2	40.338
COD,ATLANTIC	GBK	FALL	1250	3	106	1965	10	19	41.333333	-69.35	51	8	23.49
COD,ATLANTIC	GBK	FALL	1240	6	107	1965	10	28	41.333333	-69.133333	154	5.2	83.754
COD,ATLANTIC	GBK	FALL	1230	2	108	1965	10	28	41.166667	-68.983333	100	7	0.81
COD,ATLANTIC	GBK	FALL	1230	3	109	1965	10	28	41.3	-68.616667	64	9.5	24.948
COD,ATLANTIC	GBK	FALL	1230	4	110	1965	10	28	41.383333	-68.433333	69	12.5	0
COD,ATLANTIC	GBK	FALL	1200	4	111	1965	10	28	41.5	-68.366667	50	14	0
COD,ATLANTIC	GBK	FALL	1200	5	112	1965	10	28	41.483333	-68.266667	50	14	0
COD,ATLANTIC	GBK	FALL	1190	1	113	1965	10	28	41.216667	-67.983333	42	15.5	0
COD,ATLANTIC	GBK	FALL	1190	2	114	1965	10	28	41.4	-67.666667	34	14.5	0
COD,ATLANTIC	GBK	FALL	1190	3	115	1965	10	28	41.183333	-67.566667	38	13.4	0
COD,ATLANTIC	GBK	FALL	1190	4	116	1965	10	29	41.416667	-67.566667	33	14.5	0
COD,ATLANTIC	GBK	FALL	1190	5	117	1965	10	29	41.533333	-67.366667	50	14.5	0
COD,ATLANTIC	GBK	FALL	1160	3	118	1965	10	29	41.233333	-66.9	70	10.5	0
COD,ATLANTIC	GBK	FALL	1160	4	119	1965	10	29	41.316667	-66.666667	73	9.4	0
COD,ATLANTIC	GBK	FALL	1160	5	120	1965	10	29	41.65	-66.266667	84	9.5	13.284
COD,ATLANTIC	GBK	FALL	1160	6	121	1965	10	29	41.666667	-66.1	93	8.8	2.268
COD,ATLANTIC	GBK	FALL	1170	4	122	1965	10	30	41.466667	-66.016667	128	6	0.81
COD,ATLANTIC	GBK	FALL	1170	3	123	1965	10	30	41.25	-66.283333	103	8.5	0
COD,ATLANTIC	GBK	FALL	1180	3	124	1965	10	30	41.15	-66.333333	174	8.5	0
COD,ATLANTIC	GBK	FALL	1180	4	125	1965	10	30	40.766667	-66.75	243	8	0
COD,ATLANTIC	GBK	FALL	1150	1	126	1965	10	30	40.666667	-66.883333	220	8	0
COD,ATLANTIC	GBK	FALL	1140	1	127	1965	10	30	40.683333	-67.033333	124		0
COD,ATLANTIC	GBK	FALL	1140	2	128	1965	10	30	40.5	-67.516667	128	7.8	0
COD,ATLANTIC	GBK	FALL	1130	1	129	1965	10	30	40.666667	-67.566667	86	9.4	6.156
COD,ATLANTIC	GBK	FALL	1130	2	130	1965	10	30	40.816667	-67.583333	75	10.4	0
COD,ATLANTIC	GBK	FALL	1130	3	131	1965	10	31	40.633333	-67.783333	78	8.6	0
COD,ATLANTIC	GBK	FALL	1140	4	132	1965	10	31	40.45	-67.75	135	8.8	0
COD,ATLANTIC	GBK	FALL	1140	5	133	1965	10	31	40.366667	-67.766667	163	8.8	0
COD,ATLANTIC	GBK	FALL	1150	2	134	1965	10	31	40.4	-67.9	202	9	0
COD,ATLANTIC	GBK	FALL	1140	3	135	1965	10	31	40.516667	-68.133333	117	8.4	0
COD,ATLANTIC	GBK	FALL	1130	4	136	1965	10	31	40.683333	-68.25	65	10.5	0
COD,ATLANTIC	GBK	FALL	1130	5	137	1965	10	31	40.766667	-68.433333	52	13	0
COD,ATLANTIC	GBK	FALL	1230	5	138	1965	10	31	41.033333	-68.666667	55	13.5	0
COD,ATLANTIC	GBK	FALL	1230	6	139	1965	10	31	41.016667	-68.966667	79	12.2	36.774
COD,ATLANTIC	GBK	FALL	1130	6	140	1965	11	1	40.8	-68.783333	64	12.4	2.268
COD,ATLANTIC	GBK	FALL	1130	7	141	1965	11	1	40.483333	-68.75	72	9.8	0
COD,ATLANTIC	GBK	FALL	1150	3	142	1965	11	2	40.116667	-68.616667	196	10	0
COD,ATLANTIC	GBK	FALL	1240	1	1	1966	10	12	41.866667	-69.5	186	4	0
COD,ATLANTIC	GBK	FALL	1240	2	2	1966	10	12	41.8	-69.016667	161	4.4	21.384
COD,ATLANTIC	GBK	FALL	1240	3	4	1966	10	13	42.066667	-68.716667	164	4.3	14.742
COD,ATLANTIC	GBK	FALL	1180	1	77	1966	10	21	41.983333	-65.783333	220	4.8	34.506
COD,ATLANTIC	GBK	FALL	1180	2	78	1966	10	22	41.783333	-65.733333	208	5.4	88.128
COD,ATLANTIC	GBK	FALL	1170	1	79	1966	10	22	41.683333	-65.833333	125		5.832
COD,ATLANTIC	GBK	FALL	1160	1	80	1966	10	22	41.966667	-66.016667	91	6.8	27.864
COD,ATLANTIC	GBK	FALL	1220	1	82	1966	10	22	42.15	-66.233333	143	6.7	44.874
COD,ATLANTIC	GBK	FALL	1210	1	83	1966	10	22	42.083333	-66.4	87	6.2	30.942
COD,ATLANTIC	GBK	FALL	1160	2	84	1966	10	22	41.883333	-66.566667	73	10.5	16.848
COD,ATLANTIC	GBK	FALL	1160	3	85	1966	10	22	41.733333	-66.383333	81	10.9	0
COD,ATLANTIC	GBK	FALL	1160	4	86	1966	10	22	41.8	-66.75	60	12	0
COD,ATLANTIC	GBK	FALL	1210	2	87	1966	10	22	42.083333	-66.633333	73	8.8	6.642
COD,ATLANTIC	GBK	FALL	1220	2	88	1966	10	23	42.166667	-66.733333	177	6.8	0
COD,ATLANTIC	GBK	FALL	1210	3	90	1966	10	23	42.133333	-67.033333	68	9.7	30.942
COD,ATLANTIC	GBK	FALL	1200	1	91	1966	10	23	42.05	-67.15	52	12.1	8.748
COD,ATLANTIC	GBK	FALL	1210	4	92	1966	10	23	42.116667	-67.283333	80	7.4	0.81
COD,ATLANTIC	GBK	FALL	1220	3	93	1966	10	23	42.133333	-67.4	187	6.3	0
COD,ATLANTIC	GBK	FALL	1200	2	94	1966	10	23	41.916667	-67.466667	53	11.6	19.116
COD,ATLANTIC	GBK	FALL	1200	3	95	1966	10	23	41.866667	-67.716667	38	12.3	33.048
COD,ATLANTIC	GBK	FALL	1220	4	96	1966	10	23	42.116667	-67.816667	199	6.9	0
COD,ATLANTIC	GBK	FALL	1220	5	97	1966	10	23	41.983333	-67.933333	174	6.8	17.658
COD,ATLANTIC	GBK	FALL	1210	5	98	1966	10	23	41.9	-67.966667	91	5.1	0
COD,ATLANTIC	GBK	FALL	1200	4	99	1966	10	24	41.683333	-68.1	40	12.2	0.81
COD,ATLANTIC	GBK	FALL	1220	6	100	1966	10	24	41.7	-68.4	184	6.2	0
COD,ATLANTIC	GBK	FALL	1240	4	101	1966	10	24	41.616667	-68.633333	142	5.2	0
COD,ATLANTIC	GBK	FALL	1240	5	102	1966	10	24	41.566667	-68.683333	143	11.6	18.306
COD,ATLANTIC	GBK	FALL	1230	1	103	1966	10	24	41.4	-68.433333	70	9.8	0
COD,ATLANTIC	GBK	FALL	1200	5	104	1966	10	24	41.216667	-68.5	56	13.2	2.916
COD,ATLANTIC	GBK	FALL	1230	2	105	1966	10	24	41.333333	-68.683333	84	5.8	0.81
COD,ATLANTIC	GBK	FALL	1240	6	106	1966	10	24	41.383333	-68.866667	133	4.3	44.064
COD,ATLANTIC	GBK	FALL	1250	1	108	1966	10	24	41.083333	-69.283333	53	9.8	8.748
COD,ATLANTIC	GBK	FALL	1250	3	110	1966	10	25	41.35	-69.35	51	6.1	4.374
COD,ATLANTIC	GBK	FALL	1250	4	111	1966	10	25	41.6	-69.633333	55	6.9	6.642
COD,ATLANTIC	GBK	FALL	1230	4	112	1966	10	25	41.633333	-69.483333	91	5.3	82.296
COD,ATLANTIC	GBK	FALL	1230	5	113	1966	10	25	41.716667	-69.716667	73	5.1	30.942
COD,ATLANTIC	GBK	FALL	1230	6	124	1966	11	5	41.033333	-68.683333	59	13.2	0
COD,ATLANTIC	GBK	FALL	1190	1	125	1966	11	5	40.883333	-68.466667	43	12.9	0
COD,ATLANTIC	GBK	FALL	1190	2	126	1966	11	5	40.833333	-68.433333	43	12.3	0
COD,ATLANTIC	GBK	FALL	1190	3	127	1966	11	6	41.183333	-68.033333	40	12.9	0
COD,ATLANTIC	GBK	FALL	1190	4	128	1966	11	6	41.216667	-67.7	45	12.1	0
COD,ATLANTIC	GBK	FALL	1190	5	129	1966	11	6	41.633333	-67.466667	42	12.2	7.29
COD,ATLANTIC	GBK	FALL	1160	1	80	1963	11	23	41.666667	-66.083333	91	5.7	0
COD,ATLANTIC	GBK	FALL	1160	2	81	1963	11	23	41.966667	-66.016667	96	7.3	36.774
COD,ATLANTIC	GBK	FALL	1160	3	82	1963	11	24	41.766667	-66.383333	82	8.6	0.81
COD,ATLANTIC	GBK	FALL	1160	4	83	1963	11	24	41.95	-66.783333	68	9.3	133.812
COD,ATLANTIC	GBK	FALL	1210	1	84	1963	11	24	42.133333	-66.9	89	7.2	110.16
COD,ATLANTIC	GBK	FALL	1200	2	85	1963	11	25	42.083333	-67.166667	49	8.9	83.754
COD,ATLANTIC	GBK	FALL	1210	3	87	1963	11	25	42.083333	-67.383333	57	8.9	6.642
COD,ATLANTIC	GBK	FALL	1210	4	88	1963	11	25	42.1	-67.466667	94	8.3	87.48
COD,ATLANTIC	GBK	FALL	1220	1	89	1963	11	25	42.1	-67.566667	167	6.1	0
COD,ATLANTIC	GBK	FALL	1200	1	92	1963	11	26	41.933333	-67.8	55	9.1	0
COD,ATLANTIC	GBK	FALL	1210	5	93	1963	11	26	41.916667	-67.9	73	9.2	0
COD,ATLANTIC	GBK	FALL	1220	2	96	1963	11	26	41.883333	-68.1	183	6.3	0
COD,ATLANTIC	GBK	FALL	1210	6	97	1963	11	26	41.816667	-68.166667	91	7.5	0
COD,ATLANTIC	GBK	FALL	1200	3	98	1963	11	26	41.75	-68.15	51	8.9	19.116
COD,ATLANTIC	GBK	FALL	1210	2	99	1963	11	26	41.766667	-68.233333	82	8.9	0
COD,ATLANTIC	GBK	FALL	1240	1	101	1963	11	26	41.833333	-68.533333	183	6.9	0
COD,ATLANTIC	GBK	FALL	1240	2	102	1963	11	26	42	-68.4	183	6.1	18.306
COD,ATLANTIC	GBK	FALL	1250	1	103	1963	12	2	41.45	-69.483333	48	9	61.722
COD,ATLANTIC	GBK	FALL	1250	2	104	1963	12	3	41.616667	-69.65	49	7.8	0
COD,ATLANTIC	GBK	FALL	1230	1	105	1963	12	3	41.816667	-69.783333	107	6.8	0
COD,ATLANTIC	GBK	FALL	1240	3	106	1963	12	3	41.916667	-69.65	160	6.2	0
COD,ATLANTIC	GBK	FALL	1240	4	107	1963	12	3	42.1	-69.083333	174	6.1	72.09
COD,ATLANTIC	GBK	FALL	1240	5	108	1963	12	3	42.066667	-68.716667	161	6.2	0
COD,ATLANTIC	GBK	FALL	1240	6	109	1963	12	4	41.833333	-68.566667	174	6.4	0
COD,ATLANTIC	GBK	FALL	1240	7	110	1963	12	4	41.65	-68.683333	145	6.1	0
COD,ATLANTIC	GBK	FALL	1240	8	111	1963	12	4	41.816667	-68.833333	163	5.3	28.674
COD,ATLANTIC	GBK	FALL	1240	9	112	1963	12	4	41.7	-69.3	183	4.7	8.1
COD,ATLANTIC	GBK	FALL	1240	10	113	1963	12	4	41.483333	-69.033333	150	6	6.642
COD,ATLANTIC	GBK	FALL	1240	11	114	1963	12	4	41.35	-68.85	121	6.7	25.758
COD,ATLANTIC	GBK	FALL	1230	2	115	1963	12	4	41.35	-68.516667	66	8.4	21.384
COD,ATLANTIC	GBK	FALL	1190	1	116	1963	12	4	41.2	-67.85	39	10.6	0
COD,ATLANTIC	GBK	FALL	1190	2	117	1963	12	4	41.133333	-67.583333	55	10.6	15.39
COD,ATLANTIC	GBK	FALL	1190	3	118	1963	12	5	41.25	-67.266667	53	10.6	12.474
COD,ATLANTIC	GBK	FALL	1190	4	119	1963	12	5	41.433333	-67.15	54	9.9	60.264
COD,ATLANTIC	GBK	FALL	1160	5	120	1963	12	5	41.483333	-66.616667	85	8.3	0
COD,ATLANTIC	GBK	FALL	1170	1	121	1963	12	5	41.466667	-66.116667	122	6.2	0
COD,ATLANTIC	GBK	FALL	1170	2	122	1963	12	5	41.433333	-66	174	4.8	0
COD,ATLANTIC	GBK	FALL	1170	3	123	1963	12	5	41.3	-66.216667	137	5.6	0
COD,ATLANTIC	GBK	FALL	1170	4	124	1963	12	5	41.183333	-66.316667	137	6	0
COD,ATLANTIC	GBK	FALL	1160	6	125	1963	12	5	41.283333	-66.6	88	8	0
COD,ATLANTIC	GBK	FALL	1160	7	126	1963	12	5	41	-66.7	85	6.8	8.1
COD,ATLANTIC	GBK	FALL	1180	1	127	1963	12	5	40.883333	-66.566667	274	3.5	0
COD,ATLANTIC	GBK	FALL	1170	5	128	1963	12	6	40.783333	-66.8	137	6.2	0
COD,ATLANTIC	GBK	FALL	1130	1	129	1963	12	6	40.783333	-67.233333	91	7.1	8.1
COD,ATLANTIC	GBK	FALL	1140	1	130	1963	12	6	40.6	-67.183333	119	5.9	0
COD,ATLANTIC	GBK	FALL	1150	1	131	1963	12	6	40.516667	-67.15	221	5.3	0
COD,ATLANTIC	GBK	FALL	1190	6	130	1966	11	6	41.533333	-67.366667	43	12.9	0
COD,ATLANTIC	GBK	FALL	1130	1	131	1966	11	6	41.116667	-67.283333	57	11.3	0
COD,ATLANTIC	GBK	FALL	1160	5	132	1966	11	7	41.383333	-66.533333	93	7.6	0
COD,ATLANTIC	GBK	FALL	1160	6	133	1966	11	7	41.55	-66.216667	91	7.8	0.81
COD,ATLANTIC	GBK	FALL	1170	2	134	1966	11	7	41.45	-66.016667	145	5.1	0
COD,ATLANTIC	GBK	FALL	1170	5	135	1966	11	7	41.366667	-66.216667	137	6.7	3.726
COD,ATLANTIC	GBK	FALL	1170	3	136	1966	11	7	41.233333	-66.283333	110	6.1	0
COD,ATLANTIC	GBK	FALL	1170	4	137	1966	11	8	40.883333	-66.633333	137	6.3	0
COD,ATLANTIC	GBK	FALL	1180	3	138	1966	11	8	40.816667	-66.683333	211	7	0
COD,ATLANTIC	GBK	FALL	1160	7	139	1966	11	8	40.933333	-66.816667	90	6.9	0
COD,ATLANTIC	GBK	FALL	1130	2	140	1966	11	8	40.866667	-66.983333	91	8.3	0
COD,ATLANTIC	GBK	FALL	1150	1	141	1966	11	8	40.666667	-66.9	191		0
COD,ATLANTIC	GBK	FALL	1140	1	142	1966	11	8	40.516667	-67.233333	172	7.7	0
COD,ATLANTIC	GBK	FALL	1140	2	143	1966	11	8	40.483333	-67.583333	139	7.2	0
COD,ATLANTIC	GBK	FALL	1150	2	144	1966	11	8	40.483333	-67.683333	182	7	0
COD,ATLANTIC	GBK	FALL	1140	3	145	1966	11	8	40.45	-67.85	128	7.7	0
COD,ATLANTIC	GBK	FALL	1130	3	146	1966	11	8	40.683333	-67.966667	77	10.2	0
COD,ATLANTIC	GBK	FALL	1130	4	147	1966	11	8	40.566667	-68.1	93	9.2	0
COD,ATLANTIC	GBK	FALL	1130	5	148	1966	11	8	40.516667	-68.266667	98	9	0
COD,ATLANTIC	GBK	FALL	1150	3	149	1966	11	9	40.3	-68.066667	183	8.2	0
COD,ATLANTIC	GBK	FALL	1150	4	150	1966	11	9	40.316667	-68.2	175	8	0
COD,ATLANTIC	GBK	FALL	1140	4	151	1966	11	9	40.3	-68.383333	140	9.7	0
COD,ATLANTIC	GBK	FALL	1130	6	152	1966	11	9	40.483333	-68.7	73	9.2	0
COD,ATLANTIC	GBK	FALL	1250	1	201	1967	11	8	41.9	-69.883333	46	8.5	0
COD,ATLANTIC	GBK	FALL	1230	1	202	1967	11	8	42	-69.85	84	5	21.384
COD,ATLANTIC	GBK	FALL	1220	1	267	1967	11	16	42.15	-66.166667	183	6	15.39
COD,ATLANTIC	GBK	FALL	1180	1	268	1967	11	17	41.916667	-65.7	299		35.964
COD,ATLANTIC	GBK	FALL	1170	1	269	1967	11	17	41.8	-65.783333	135	6.1	105.138
COD,ATLANTIC	GBK	FALL	1170	2	270	1967	11	17	41.583333	-65.966667	106		11.826
COD,ATLANTIC	GBK	FALL	1160	1	271	1967	11	17	41.516667	-66.083333	92	6.5	5.832
COD,ATLANTIC	GBK	FALL	1180	2	272	1967	11	17	41.283333	-66.166667	211	6.9	0
COD,ATLANTIC	GBK	FALL	1160	2	273	1967	11	17	41.6	-66.35	85	8.8	12.474
COD,ATLANTIC	GBK	FALL	1160	3	274	1967	11	17	41.583333	-66.7	73	10.3	0
COD,ATLANTIC	GBK	FALL	1210	1	275	1967	11	17	42.083333	-66.466667	84		13.284
COD,ATLANTIC	GBK	FALL	1210	2	276	1967	11	17	42.116667	-66.683333	108		23.49
COD,ATLANTIC	GBK	FALL	1220	2	280	1967	11	18	42.2	-67.083333	183	7.1	0
COD,ATLANTIC	GBK	FALL	1200	1	282	1967	11	18	42.05	-67.233333	47	10.4	8.748
COD,ATLANTIC	GBK	FALL	1200	2	283	1967	11	18	42.016667	-67.5	46	10.6	105.138
COD,ATLANTIC	GBK	FALL	1220	3	286	1967	11	18	42.05	-67.783333	171	6.3	13.284
COD,ATLANTIC	GBK	FALL	1210	3	287	1967	11	18	42.016667	-67.7	85		5.832
COD,ATLANTIC	GBK	FALL	1220	4	288	1967	11	18	41.916667	-68.016667	165	5.3	0
COD,ATLANTIC	GBK	FALL	1210	4	289	1967	11	19	41.866667	-68.016667	87		19.764
COD,ATLANTIC	GBK	FALL	1200	3	290	1967	11	19	41.716667	-68.116667	42	9.9	6.156
COD,ATLANTIC	GBK	FALL	1200	4	291	1967	11	19	41.666667	-68.316667	55	10.3	0
COD,ATLANTIC	GBK	FALL	1240	1	292	1967	11	19	41.933333	-68.716667	165	5.5	32.4
COD,ATLANTIC	GBK	FALL	1250	2	298	1967	11	21	41.65	-69.716667	54	7.8	12.474
COD,ATLANTIC	GBK	FALL	1200	5	304	1967	12	2	41.7	-67.666667	54	7.8	35.964
COD,ATLANTIC	GBK	FALL	1190	1	305	1967	12	2	41.4	-67.733333	36	9.9	6.642
COD,ATLANTIC	GBK	FALL	1190	2	306	1967	12	2	41.333333	-67.316667	45	9.5	2.268
COD,ATLANTIC	GBK	FALL	1190	3	307	1967	12	3	41.533333	-67.25	52	9	45.522
COD,ATLANTIC	GBK	FALL	1190	4	308	1967	12	3	41.666667	-67.133333	56	9	34.506
COD,ATLANTIC	GBK	FALL	1160	4	309	1967	12	3	41.516667	-66.95	64	0	57.996
COD,ATLANTIC	GBK	FALL	1160	5	310	1967	12	3	41.283333	-66.916667	72	8.1	4.374
COD,ATLANTIC	GBK	FALL	1160	6	311	1967	12	3	41.15	-67.1	64	8.1	0.81
COD,ATLANTIC	GBK	FALL	1160	7	312	1967	12	3	41.083333	-66.816667	74	7.9	12.474
COD,ATLANTIC	GBK	FALL	1160	8	313	1967	12	3	41.066667	-66.566667	92	7.9	0
COD,ATLANTIC	GBK	FALL	1180	3	314	1967	12	3	40.983333	-66.433333	256		0
COD,ATLANTIC	GBK	FALL	1170	3	315	1967	12	3	40.833333	-66.75	131	7.7	0
COD,ATLANTIC	GBK	FALL	1150	1	316	1967	12	3	40.75	-66.766667	224	8	0
COD,ATLANTIC	GBK	FALL	1140	1	317	1967	12	4	40.616667	-67.133333	128	7.6	0
COD,ATLANTIC	GBK	FALL	1130	1	318	1967	12	6	40.75	-67.416667	90	8	0
COD,ATLANTIC	GBK	FALL	1130	2	319	1967	12	6	40.833333	-67.75	67	9	7.29
COD,ATLANTIC	GBK	FALL	1130	3	320	1967	12	6	40.7	-67.683333	75	8.4	0
COD,ATLANTIC	GBK	FALL	1130	4	321	1967	12	6	40.633333	-67.633333	84	8.1	0
COD,ATLANTIC	GBK	FALL	1150	2	322	1967	12	6	40.483333	-67.433333	208		0
COD,ATLANTIC	GBK	FALL	1140	2	323	1967	12	6	40.516667	-67.65	134	7.8	0
COD,ATLANTIC	GBK	FALL	1140	3	324	1967	12	6	40.433333	-67.716667	141	7.2	0
COD,ATLANTIC	GBK	FALL	1140	4	325	1967	12	6	40.466667	-67.8	128	7.5	0
COD,ATLANTIC	GBK	FALL	1150	3	326	1967	12	6	40.416667	-68.166667	174		0
COD,ATLANTIC	GBK	FALL	1130	5	327	1967	12	7	40.583333	-68.35	87	8.6	0
COD,ATLANTIC	GBK	FALL	1190	5	328	1967	12	7	40.75	-68.416667	51	9.3	0
COD,ATLANTIC	GBK	FALL	1190	6	329	1967	12	7	40.8	-68.5	52	9.7	9.558
COD,ATLANTIC	GBK	FALL	1190	7	330	1967	12	7	40.866667	-68.516667	57	9.4	1.458
COD,ATLANTIC	GBK	FALL	1190	8	331	1967	12	7	41	-68.25	51	9.2	11.016
COD,ATLANTIC	GBK	FALL	1190	9	332	1967	12	7	41.116667	-68	47	9	12.474
COD,ATLANTIC	GBK	FALL	1200	6	333	1967	12	7	41.25	-68.433333	53	8.2	28.674
COD,ATLANTIC	GBK	FALL	1230	6	334	1967	12	7	41.316667	-68.566667	72	8	8.1
COD,ATLANTIC	GBK	FALL	1230	2	335	1967	12	7	41.233333	-68.683333	64	7.9	2.268
COD,ATLANTIC	GBK	FALL	1230	3	336	1967	12	7	41.05	-68.783333	64	8.6	19.764
COD,ATLANTIC	GBK	FALL	1130	6	337	1967	12	7	40.8	-68.866667	63	8.8	8.748
COD,ATLANTIC	GBK	FALL	1130	7	338	1967	12	7	40.566667	-68.8	66	9.4	0
COD,ATLANTIC	GBK	FALL	1130	8	339	1967	12	8	40.35	-68.816667	91	8.4	0
COD,ATLANTIC	GBK	FALL	1250	3	350	1967	12	9	41.05	-69.25	56	6.7	35.964
COD,ATLANTIC	GBK	FALL	1230	4	351	1967	12	9	41.133333	-68.983333	97	6.8	24.948
COD,ATLANTIC	GBK	FALL	1240	2	352	1967	12	9	41.3	-69.116667	146	3.9	0
COD,ATLANTIC	GBK	FALL	1230	5	353	1967	12	9	41.25	-69.233333	90	6.9	185.976
COD,ATLANTIC	GBK	FALL	1250	4	354	1967	12	9	41.35	-69.366667	50	6.8	2.916
COD,ATLANTIC	GBK	FALL	1240	3	355	1967	12	9	41.683333	-69.283333	201	5	0
COD,ATLANTIC	GBK	FALL	1240	4	356	1967	12	9	41.716667	-69.25	193		0
COD,ATLANTIC	GBK	FALL	1240	5	357	1967	12	9	41.816667	-69.016667	172	4.6	10.368
COD,ATLANTIC	GBK	FALL	1140	1	125	1968	10	30	40.15	-68.633333	162	11.2	0
COD,ATLANTIC	GBK	FALL	1150	1	126	1968	10	30	40.116667	-68.583333	343		0
COD,ATLANTIC	GBK	FALL	1200	3	172	1970	10	30	41.883333	-67.5	45	13.1	110.97
COD,ATLANTIC	GBK	FALL	1190	7	173	1970	10	30	41.65	-67.633333	45	14.2	23.49
COD,ATLANTIC	GBK	FALL	1200	2	174	1970	10	31	41.766667	-67.933333	28	13.1	86.67
COD,ATLANTIC	GBK	FALL	1220	3	175	1970	10	31	41.883333	-68.066667	140	5.7	0
COD,ATLANTIC	GBK	FALL	1220	2	176	1970	10	31	41.9	-68.133333	157	5.8	16.848
COD,ATLANTIC	GBK	FALL	1220	1	177	1970	10	31	41.716667	-68.416667	140	5.7	0
COD,ATLANTIC	GBK	FALL	1200	1	178	1970	10	31	41.5	-68.3	48	13.9	0
COD,ATLANTIC	GBK	FALL	1230	3	179	1970	10	31	41.383333	-68.583333	80	9.9	0
COD,ATLANTIC	GBK	FALL	1190	4	180	1970	10	31	41.133333	-68.316667	40	14.6	11.016
COD,ATLANTIC	GBK	FALL	1230	2	181	1970	10	31	41.183333	-68.65	60	12.8	14.742
COD,ATLANTIC	GBK	FALL	1250	1	182	1970	10	31	41.1	-69.316667	51	9.6	5.184
COD,ATLANTIC	GBK	FALL	1250	2	183	1970	10	31	41.233333	-69.35	52	11.6	2.268
COD,ATLANTIC	GBK	FALL	1230	4	184	1970	10	31	41.466667	-69.333333	86	8.7	30.942
COD,ATLANTIC	GBK	FALL	1230	6	189	1970	11	6	41.833333	-69.833333	60	10.7	0
COD,ATLANTIC	GBK	FALL	1230	5	190	1970	11	6	41.666667	-69.616667	104	7.8	0.81
COD,ATLANTIC	GBK	FALL	1240	8	191	1970	11	6	41.733333	-69.333333	190	6.6	66.906
COD,ATLANTIC	GBK	FALL	1240	7	192	1970	11	6	41.616667	-68.866667	141	5.8	0
COD,ATLANTIC	GBK	FALL	1240	2	193	1970	11	6	42.016667	-68.983333	135	5.8	24.948
COD,ATLANTIC	GBK	FALL	1240	3	194	1970	11	6	42.15	-69.166667	187	6.7	43.416
COD,ATLANTIC	GBK	FALL	1240	4	195	1970	11	7	42.2	-68.966667	177	6.7	53.622
COD,ATLANTIC	GBK	FALL	1240	6	196	1970	11	7	42.25	-68.783333	197	6.7	22.032
COD,ATLANTIC	GBK	FALL	1240	5	200	1970	11	7	42.216667	-68.466667	179	6.8	0
COD,ATLANTIC	GBK	FALL	1240	1	201	1970	11	7	41.966667	-68.433333	178	6.9	0
COD,ATLANTIC	GBK	FALL	1150	1	122	1971	10	16	40.116667	-68.616667	298	9	0
COD,ATLANTIC	GBK	FALL	1130	1	123	1971	10	16	40.35	-68.75	87	13.5	0
COD,ATLANTIC	GBK	FALL	1190	2	124	1971	10	17	40.766667	-68.583333	57	13.8	0
COD,ATLANTIC	GBK	FALL	1230	1	125	1971	10	17	41.016667	-68.833333	66	15	0
COD,ATLANTIC	GBK	FALL	1190	5	126	1971	10	17	41.016667	-68.6	53	15.5	0
COD,ATLANTIC	GBK	FALL	1190	4	127	1971	10	17	41	-68.25	53	14.9	0
COD,ATLANTIC	GBK	FALL	1190	3	128	1971	10	17	40.783333	-68.383333	57	14.5	0
COD,ATLANTIC	GBK	FALL	1240	2	129	1971	10	18	41.733333	-69.65	156	12	103.68
COD,ATLANTIC	GBK	FALL	1230	5	130	1971	10	18	41.616667	-69.616667	72	6.5	3.726
COD,ATLANTIC	GBK	FALL	1250	4	132	1971	10	18	41.55	-69.616667	48	8.5	72.09
COD,ATLANTIC	GBK	FALL	1250	3	133	1971	10	18	41.533333	-69.5	51	8.2	55.08
COD,ATLANTIC	GBK	FALL	1240	7	134	1971	10	18	41.416667	-69.133333	160	6.3	32.4
COD,ATLANTIC	GBK	FALL	1230	3	135	1971	10	19	41.35	-68.766667	110	6.4	8.1
COD,ATLANTIC	GBK	FALL	1200	1	136	1971	10	19	41.266667	-68.45	55	15.5	0
COD,ATLANTIC	GBK	FALL	1230	2	137	1971	10	19	41.35	-68.483333	72	14.2	5.832
COD,ATLANTIC	GBK	FALL	1230	4	138	1971	10	19	41.45	-68.666667	93	8.5	0
COD,ATLANTIC	GBK	FALL	1240	1	139	1971	10	19	41.683333	-68.766667	160	6.5	4.374
COD,ATLANTIC	GBK	FALL	1240	3	140	1971	10	19	41.95	-69.016667	181	7.3	27.216
COD,ATLANTIC	GBK	FALL	1240	4	141	1971	10	19	42.016667	-68.833333	130	6.4	18.306
COD,ATLANTIC	GBK	FALL	1240	5	142	1971	10	19	42.083333	-68.633333	192	6.7	0
COD,ATLANTIC	GBK	FALL	1240	6	143	1971	10	19	42.216667	-68.55	168	6.6	21.384
COD,ATLANTIC	GBK	FALL	1220	1	144	1971	10	20	41.716667	-68.366667	115	7.3	17.658
COD,ATLANTIC	GBK	FALL	1200	3	145	1971	10	20	41.583333	-68.416667	51	16	22.032
COD,ATLANTIC	GBK	FALL	1200	2	146	1971	10	20	41.483333	-68.25	44	16.4	0
COD,ATLANTIC	GBK	FALL	1200	4	147	1971	10	20	41.783333	-68.083333	34		33.048
COD,ATLANTIC	GBK	FALL	1200	5	148	1971	10	20	41.816667	-67.916667	40		0
COD,ATLANTIC	GBK	FALL	1210	1	149	1971	10	20	41.866667	-68	77	7.5	8.748
COD,ATLANTIC	GBK	FALL	1220	2	150	1971	10	20	42.016667	-67.883333	185	7.5	0
COD,ATLANTIC	GBK	FALL	1220	3	151	1971	10	20	42.083333	-67.75	192	8	0
COD,ATLANTIC	GBK	FALL	1200	6	152	1971	10	20	41.916667	-67.516667	54	14.5	64.638
COD,ATLANTIC	GBK	FALL	1190	9	153	1971	10	20	41.8	-67.166667	53	15.2	20.574
COD,ATLANTIC	GBK	FALL	1210	2	154	1971	10	21	42.116667	-67.333333	74	7.1	1.458
COD,ATLANTIC	GBK	FALL	1220	4	155	1971	10	21	42.183333	-66.95	183	7.8	0
COD,ATLANTIC	GBK	FALL	1210	3	156	1971	10	21	42.116667	-66.716667	76	8.4	4.374
COD,ATLANTIC	GBK	FALL	1160	10	157	1971	10	21	42.05	-66.533333	82	8.2	0
COD,ATLANTIC	GBK	FALL	1210	4	159	1971	10	21	42.066667	-66.316667	86	7.8	8.1
COD,ATLANTIC	GBK	FALL	1160	9	160	1971	10	21	41.866667	-66.016667	94	7.4	28.674
COD,ATLANTIC	GBK	FALL	1170	4	161	1971	10	21	41.916667	-65.9	124	7.8	59.454
COD,ATLANTIC	GBK	FALL	1170	3	162	1971	10	21	41.783333	-65.866667	128	8.6	14.742
COD,ATLANTIC	GBK	FALL	1170	2	163	1971	10	21	41.666667	-65.816667	151	11.3	4.374
COD,ATLANTIC	GBK	FALL	1180	2	164	1971	10	22	41.566667	-65.916667	220	8.3	0
COD,ATLANTIC	GBK	FALL	1180	3	165	1971	10	22	41.4	-66	276	9.3	0
COD,ATLANTIC	GBK	FALL	1160	7	166	1971	10	22	41.566667	-66.283333	91	8.2	11.016
COD,ATLANTIC	GBK	FALL	1160	4	167	1971	10	22	41.266667	-66.383333	91	9.2	0
COD,ATLANTIC	GBK	FALL	1180	1	168	1971	10	22	40.966667	-66.466667	192	11	0
COD,ATLANTIC	GBK	FALL	1170	1	169	1971	10	22	40.85	-66.683333	135	10.3	0
COD,ATLANTIC	GBK	FALL	1160	1	170	1971	10	22	40.883333	-66.916667	87	9.8	0
COD,ATLANTIC	GBK	FALL	1160	2	171	1971	10	22	41.133333	-66.85	73	11.8	0
COD,ATLANTIC	GBK	FALL	1160	3	172	1971	10	22	41.266667	-67.05	63	14	0
COD,ATLANTIC	GBK	FALL	1160	6	173	1971	10	22	41.466667	-66.766667	70	13.5	0
COD,ATLANTIC	GBK	FALL	1160	11	174	1971	10	22	41.8	-66.7	62	11.1	6.642
COD,ATLANTIC	GBK	FALL	1160	8	175	1971	10	23	41.6	-67.05	58	14.2	0.81
COD,ATLANTIC	GBK	FALL	1160	5	176	1971	10	23	41.466667	-67.016667	62	14.1	0
COD,ATLANTIC	GBK	FALL	1190	8	177	1971	10	23	41.35	-67.266667	50	14.4	0
COD,ATLANTIC	GBK	FALL	1190	7	178	1971	10	23	41.183333	-67.933333	51	15	0
COD,ATLANTIC	GBK	FALL	1190	6	179	1971	10	23	41.15	-67.65	49	14.2	11.826
COD,ATLANTIC	GBK	FALL	1130	9	180	1971	10	23	41.083333	-67.483333	58	13.5	0
COD,ATLANTIC	GBK	FALL	1130	8	181	1971	10	23	40.9	-67.566667	74	12.7	0
COD,ATLANTIC	GBK	FALL	1130	7	182	1971	10	23	40.8	-67.366667	93	10.2	0
COD,ATLANTIC	GBK	FALL	1130	6	183	1971	10	23	40.683333	-67.266667	100	8.8	0
COD,ATLANTIC	GBK	FALL	1150	3	184	1971	10	23	40.466667	-67.316667	189	10.5	0
COD,ATLANTIC	GBK	FALL	1130	5	185	1971	10	23	40.666667	-67.833333	78	10.5	0
COD,ATLANTIC	GBK	FALL	1140	4	186	1971	10	24	40.5	-67.816667	117	13	0
COD,ATLANTIC	GBK	FALL	1140	3	187	1971	10	24	40.5	-68.033333	119	12.9	0
COD,ATLANTIC	GBK	FALL	1140	2	188	1971	10	24	40.433333	-68.016667	140	12.9	0
COD,ATLANTIC	GBK	FALL	1150	2	189	1971	10	24	40.316667	-68.016667	288	12.5	0
COD,ATLANTIC	GBK	FALL	1140	1	190	1971	10	24	40.4	-68.166667	128	13.3	0
COD,ATLANTIC	GBK	FALL	1130	2	191	1971	10	24	40.516667	-68.383333	91	10.6	0
COD,ATLANTIC	GBK	FALL	1130	1	127	1968	10	30	40.3	-68.7	101	13.6	0
COD,ATLANTIC	GBK	FALL	1130	8	128	1968	10	30	40.516667	-68.5	88	15.1	0
COD,ATLANTIC	GBK	FALL	1140	2	129	1968	10	30	40.266667	-68.416667	155	11.5	0
COD,ATLANTIC	GBK	FALL	1150	2	130	1968	10	30	40.2	-68.416667	229		0
COD,ATLANTIC	GBK	FALL	1150	3	131	1968	10	31	40.3	-68.083333	211	10	0
COD,ATLANTIC	GBK	FALL	1130	2	132	1968	10	31	40.516667	-68.016667	107	13	0
COD,ATLANTIC	GBK	FALL	1140	3	133	1968	10	31	40.433333	-67.983333	137	11.2	0
COD,ATLANTIC	GBK	FALL	1150	4	134	1968	10	31	40.35	-67.816667	296	8.7	0
COD,ATLANTIC	GBK	FALL	1140	4	135	1968	10	31	40.516667	-67.466667	116	12.3	0
COD,ATLANTIC	GBK	FALL	1130	3	136	1968	10	31	40.633333	-67.333333	94	12.6	0
COD,ATLANTIC	GBK	FALL	1130	4	137	1968	10	31	40.716667	-67.716667	73	14	0
COD,ATLANTIC	GBK	FALL	1130	5	138	1968	10	31	40.85	-67.533333	76	13.3	0
COD,ATLANTIC	GBK	FALL	1130	6	139	1968	10	31	40.883333	-67.8	60	12.2	0
COD,ATLANTIC	GBK	FALL	1190	1	140	1968	10	31	40.933333	-67.883333	55	12.6	0
COD,ATLANTIC	GBK	FALL	1130	7	141	1968	11	1	40.966667	-67.516667	67	12.1	0
COD,ATLANTIC	GBK	FALL	1160	1	142	1968	11	1	40.933333	-66.933333	80	12.2	0
COD,ATLANTIC	GBK	FALL	1170	1	143	1968	11	1	41.016667	-66.466667	141	11.1	0
COD,ATLANTIC	GBK	FALL	1160	2	144	1968	11	1	41.133333	-66.466667	96	10	0
COD,ATLANTIC	GBK	FALL	1160	3	145	1968	11	1	41.166667	-66.55	92	8.9	0
COD,ATLANTIC	GBK	FALL	1180	1	146	1968	11	1	41.2	-66.25	311		5.184
COD,ATLANTIC	GBK	FALL	1170	2	147	1968	11	1	41.4	-66.1	133	9.5	0
COD,ATLANTIC	GBK	FALL	1170	3	148	1968	11	1	41.566667	-66	123	9	38.232
COD,ATLANTIC	GBK	FALL	1160	7	149	1968	11	1	41.566667	-66.066667	100	8.8	0
COD,ATLANTIC	GBK	FALL	1160	8	150	1968	11	2	41.616667	-66.45	77	11	2.916
COD,ATLANTIC	GBK	FALL	1160	6	151	1968	11	2	41.35	-66.766667	72	10.8	0
COD,ATLANTIC	GBK	FALL	1160	5	152	1968	11	2	41.266667	-66.716667	74	10.1	0
COD,ATLANTIC	GBK	FALL	1160	4	153	1968	11	2	41.216667	-67	66	11.8	0
COD,ATLANTIC	GBK	FALL	1190	4	154	1968	11	2	41.266667	-67.433333	40	13.5	0
COD,ATLANTIC	GBK	FALL	1190	6	155	1968	11	2	41.383333	-67.616667	37	13.8	0
COD,ATLANTIC	GBK	FALL	1190	5	156	1968	11	2	41.383333	-67.683333	34	14.1	0
COD,ATLANTIC	GBK	FALL	1190	3	157	1968	11	2	41.166667	-67.916667	49	13.6	0
COD,ATLANTIC	GBK	FALL	1190	2	158	1968	11	2	41.15	-68.15	46	13.5	0
COD,ATLANTIC	GBK	FALL	1200	1	159	1968	11	2	41.233333	-68.383333	55	13.3	6.642
COD,ATLANTIC	GBK	FALL	1200	2	160	1968	11	2	41.266667	-68.416667	53	13	20.574
COD,ATLANTIC	GBK	FALL	1230	4	161	1968	11	2	41.4	-68.383333	62	12.5	3.726
COD,ATLANTIC	GBK	FALL	1230	2	162	1968	11	2	41.083333	-68.666667	57	13.1	25.758
COD,ATLANTIC	GBK	FALL	1230	3	163	1968	11	3	41.083333	-68.833333	74	10.5	16.2
COD,ATLANTIC	GBK	FALL	1230	1	164	1968	11	3	41.033333	-68.9	74	9	0
COD,ATLANTIC	GBK	FALL	1250	1	165	1968	11	3	41.066667	-69.266667	58	10	37.422
COD,ATLANTIC	GBK	FALL	1250	2	166	1968	11	3	41.216667	-69.366667	52	10.6	44.874
COD,ATLANTIC	GBK	FALL	1250	3	167	1968	11	3	41.383333	-69.366667	52	9.4	0
COD,ATLANTIC	GBK	FALL	1230	5	168	1968	11	3	41.55	-69.45	67	8.5	48.438
COD,ATLANTIC	GBK	FALL	1250	4	169	1968	11	3	41.616667	-69.733333	36	9.6	95.58
COD,ATLANTIC	GBK	FALL	1240	4	170	1968	11	3	41.95	-69.7	138	5.1	14.742
COD,ATLANTIC	GBK	FALL	1240	3	171	1968	11	3	41.9	-69.6	208	4.7	0
COD,ATLANTIC	GBK	FALL	1240	5	172	1968	11	3	42.116667	-69.166667	188	4.5	0
COD,ATLANTIC	GBK	FALL	1240	6	173	1968	11	3	42.133333	-68.816667	173	3.7	0
COD,ATLANTIC	GBK	FALL	1240	2	174	1968	11	4	41.833333	-68.55	174	6.1	0
COD,ATLANTIC	GBK	FALL	1240	1	175	1968	11	4	41.65	-68.933333	146	4.5	55.08
COD,ATLANTIC	GBK	FALL	1220	1	176	1968	11	4	41.716667	-68.433333	188	7	49.248
COD,ATLANTIC	GBK	FALL	1200	3	177	1968	11	4	41.533333	-68.283333	45	13	0
COD,ATLANTIC	GBK	FALL	1200	4	178	1968	11	4	41.583333	-68.1	27	12.9	69.822
COD,ATLANTIC	GBK	FALL	1200	5	179	1968	11	4	41.716667	-68.183333	41	12.4	3.726
COD,ATLANTIC	GBK	FALL	1210	1	180	1968	11	4	41.8	-68.183333	101	4.9	4.374
COD,ATLANTIC	GBK	FALL	1210	2	181	1968	11	4	41.9	-67.916667	76	7	17.658
COD,ATLANTIC	GBK	FALL	1220	2	182	1968	11	4	42.066667	-67.75	192	7.2	0
COD,ATLANTIC	GBK	FALL	1200	6	183	1968	11	4	42.05	-67.383333	53	12	19.116
COD,ATLANTIC	GBK	FALL	1190	8	184	1968	11	4	41.8	-67.333333	59	12.6	11.826
COD,ATLANTIC	GBK	FALL	1190	7	185	1968	11	5	41.6	-67.4	55	13	5.184
COD,ATLANTIC	GBK	FALL	1190	9	186	1968	11	5	41.75	-67.116667	57	12.9	4.698
COD,ATLANTIC	GBK	FALL	1210	3	187	1968	11	5	42.1	-67.2	55	7.8	10.368
COD,ATLANTIC	GBK	FALL	1220	4	188	1968	11	5	42.2	-67.116667	192	7.8	0
COD,ATLANTIC	GBK	FALL	1220	3	194	1968	11	5	42.15	-66.666667	144	7.3	135.918
COD,ATLANTIC	GBK	FALL	1210	4	195	1968	11	5	42.083333	-66.416667	88	7.6	20.574
COD,ATLANTIC	GBK	FALL	1170	4	206	1968	11	7	42.016667	-65.95	158	8	8.748
COD,ATLANTIC	GBK	FALL	1180	3	207	1968	11	7	41.983333	-65.85	203	7.6	3.726
COD,ATLANTIC	GBK	FALL	1180	2	208	1968	11	7	41.833333	-65.716667	284	9.1	22.842
COD,ATLANTIC	GBK	FALL	1130	1	108	1969	10	29	40.366667	-68.8	107		0
COD,ATLANTIC	GBK	FALL	1150	1	110	1969	10	29	40.283333	-68.3	228	9.9	0
COD,ATLANTIC	GBK	FALL	1140	3	111	1969	10	29	40.45	-68.216667	128	10.1	0
COD,ATLANTIC	GBK	FALL	1140	2	112	1969	10	30	40.466667	-67.966667	133	9.9	0
COD,ATLANTIC	GBK	FALL	1150	2	113	1969	10	30	40.366667	-67.916667	328		0
COD,ATLANTIC	GBK	FALL	1140	1	114	1969	10	30	40.4	-67.833333	157	9.7	0
COD,ATLANTIC	GBK	FALL	1140	4	115	1969	10	30	40.533333	-67.483333	132	9.9	0
COD,ATLANTIC	GBK	FALL	1130	2	116	1969	10	30	40.666667	-67.65	77		0
COD,ATLANTIC	GBK	FALL	1130	3	117	1969	10	30	40.683333	-67.9	79		0
COD,ATLANTIC	GBK	FALL	1130	6	118	1969	10	30	40.833333	-68.05	64		0
COD,ATLANTIC	GBK	FALL	1190	2	119	1969	10	30	40.783333	-68.366667	47	13.2	1.458
COD,ATLANTIC	GBK	FALL	1190	1	120	1969	10	30	40.783333	-68.516667	56	14	9.558
COD,ATLANTIC	GBK	FALL	1190	3	121	1969	10	30	40.9	-68.583333	52	13.8	0
COD,ATLANTIC	GBK	FALL	1230	1	122	1969	10	30	41.033333	-68.75	72	12.8	0
COD,ATLANTIC	GBK	FALL	1130	5	123	1969	10	31	40.8	-68.833333	65		5.184
COD,ATLANTIC	GBK	FALL	1250	1	125	1969	10	31	41.1	-69.266667	55	10.4	16.2
COD,ATLANTIC	GBK	FALL	1230	2	126	1969	10	31	41.15	-69.183333	77	8.1	49.248
COD,ATLANTIC	GBK	FALL	1230	5	127	1969	10	31	41.45	-68.583333	91		5.184
COD,ATLANTIC	GBK	FALL	1230	4	128	1969	10	31	41.416667	-68.4	64	10.9	4.374
COD,ATLANTIC	GBK	FALL	1200	2	129	1969	10	31	41.416667	-68.183333	43	13.8	9.558
COD,ATLANTIC	GBK	FALL	1200	1	130	1969	10	31	41.216667	-68.45	54	13.3	14.742
COD,ATLANTIC	GBK	FALL	1190	5	131	1969	10	31	41.133333	-68.1	46	14.2	16.2
COD,ATLANTIC	GBK	FALL	1190	4	132	1969	11	1	41.1	-67.75	50	13.7	0
COD,ATLANTIC	GBK	FALL	1130	8	133	1969	11	1	40.883333	-67.516667	79		0
COD,ATLANTIC	GBK	FALL	1130	4	134	1969	11	1	40.766667	-67.316667	93		0
COD,ATLANTIC	GBK	FALL	1130	7	135	1969	11	1	40.85	-67.233333	101		0
COD,ATLANTIC	GBK	FALL	1130	9	136	1969	11	1	41.083333	-67.366667	62		0
COD,ATLANTIC	GBK	FALL	1160	2	137	1969	11	1	41.216667	-67.233333	57	12.2	0
COD,ATLANTIC	GBK	FALL	1190	6	138	1969	11	1	41.316667	-67.383333	38	13.3	0
COD,ATLANTIC	GBK	FALL	1190	7	139	1969	11	1	41.616667	-67.633333	39	12.5	4.374
COD,ATLANTIC	GBK	FALL	1190	8	140	1969	11	1	41.7	-67.533333	44	12.3	0
COD,ATLANTIC	GBK	FALL	1190	9	141	1969	11	2	41.683333	-67.383333	48	13	3.888
COD,ATLANTIC	GBK	FALL	1160	9	142	1969	11	2	41.833333	-66.95	65	11.3	0
COD,ATLANTIC	GBK	FALL	1160	7	143	1969	11	2	41.65	-66.8	65	11.8	1.458
COD,ATLANTIC	GBK	FALL	1160	6	144	1969	11	2	41.55	-67.016667	68	13.2	0
COD,ATLANTIC	GBK	FALL	1160	5	145	1969	11	2	41.483333	-66.816667	77	10.9	0
COD,ATLANTIC	GBK	FALL	1160	1	146	1969	11	2	40.983333	-66.75	89		0
COD,ATLANTIC	GBK	FALL	1150	3	147	1969	11	2	40.716667	-66.783333	296		0
COD,ATLANTIC	GBK	FALL	1170	1	148	1969	11	2	40.933333	-66.583333	125	9.5	0
COD,ATLANTIC	GBK	FALL	1170	2	149	1969	11	2	41.033333	-66.45	151	9.9	0
COD,ATLANTIC	GBK	FALL	1160	4	150	1969	11	3	41.366667	-66.5	91	6.9	0
COD,ATLANTIC	GBK	FALL	1160	3	151	1969	11	3	41.3	-66.333333	101	9.1	0
COD,ATLANTIC	GBK	FALL	1180	1	152	1969	11	3	41.216667	-66.25	298	9.2	0
COD,ATLANTIC	GBK	FALL	1180	2	153	1969	11	3	41.366667	-66.016667	241	9.2	0
COD,ATLANTIC	GBK	FALL	1160	8	154	1969	11	3	41.783333	-66.416667	82	8.2	5.832
COD,ATLANTIC	GBK	FALL	1160	10	155	1969	11	3	41.9	-66.083333	94		3.726
COD,ATLANTIC	GBK	FALL	1170	3	156	1969	11	3	41.9	-65.95	162	6.4	0
COD,ATLANTIC	GBK	FALL	1170	4	157	1969	11	3	41.916667	-65.85	142	6.3	7.29
COD,ATLANTIC	GBK	FALL	1180	3	158	1969	11	3	42	-65.916667	184		8.748
COD,ATLANTIC	GBK	FALL	1220	2	159	1969	11	4	42.083333	-66.033333	135		61.722
COD,ATLANTIC	GBK	FALL	1210	3	160	1969	11	4	42.116667	-66.25	104	6.8	10.368
COD,ATLANTIC	GBK	FALL	1210	4	163	1969	11	4	42.15	-66.916667	77	7.1	19.764
COD,ATLANTIC	GBK	FALL	1200	6	164	1969	11	4	42.066667	-67.366667	50	10.1	15.39
COD,ATLANTIC	GBK	FALL	1220	4	165	1969	11	4	42.166667	-67.366667	187	5.9	0
COD,ATLANTIC	GBK	FALL	1220	3	167	1969	11	4	42.083333	-67.733333	190	6.4	0
COD,ATLANTIC	GBK	FALL	1200	5	168	1969	11	4	41.95	-67.75	57	11.6	0
COD,ATLANTIC	GBK	FALL	1210	2	169	1969	11	4	41.966667	-67.8	88		11.826
COD,ATLANTIC	GBK	FALL	1200	4	170	1969	11	5	41.733333	-68.133333	50	11.6	4.374
COD,ATLANTIC	GBK	FALL	1210	1	171	1969	11	5	41.783333	-68.25	89		0
COD,ATLANTIC	GBK	FALL	1200	3	172	1969	11	5	41.716667	-68.3	59		52.974
COD,ATLANTIC	GBK	FALL	1220	1	173	1969	11	5	41.75	-68.4	183	8	0
COD,ATLANTIC	GBK	FALL	1240	6	175	1969	11	7	42	-68.633333	174	5.5	0
COD,ATLANTIC	GBK	FALL	1240	5	176	1969	11	7	41.95	-68.3	206	6.5	44.874
COD,ATLANTIC	GBK	FALL	1240	4	177	1969	11	7	41.816667	-68.6	171	5.4	12.474
COD,ATLANTIC	GBK	FALL	1240	2	178	1969	11	7	41.683333	-69	174	5.6	8.748
COD,ATLANTIC	GBK	FALL	1240	1	179	1969	11	7	41.666667	-69.166667	165	5.7	22.032
COD,ATLANTIC	GBK	FALL	1240	3	180	1969	11	7	41.75	-69.583333	165		35.316
COD,ATLANTIC	GBK	FALL	1250	4	181	1969	11	7	41.666667	-69.733333	55	9	4.374
COD,ATLANTIC	GBK	FALL	1230	3	182	1969	11	7	41.666667	-69.65	81		10.368
COD,ATLANTIC	GBK	FALL	1250	3	183	1969	11	7	41.633333	-69.7	55	9	0
COD,ATLANTIC	GBK	FALL	1250	2	184	1969	11	7	41.516667	-69.5	45	11	69.012
COD,ATLANTIC	GBK	FALL	1140	1	122	1970	10	25	40.2	-68.7	134	10.1	0
COD,ATLANTIC	GBK	FALL	1150	1	123	1970	10	25	40.266667	-68.316667	201	11.3	0
COD,ATLANTIC	GBK	FALL	1130	1	124	1970	10	25	40.466667	-68.633333	89	9.7	0
COD,ATLANTIC	GBK	FALL	1130	4	125	1970	10	25	40.666667	-68.833333	66	12.8	0
COD,ATLANTIC	GBK	FALL	1230	1	129	1970	10	25	41.016667	-69.033333	81		69.012
COD,ATLANTIC	GBK	FALL	1190	2	130	1970	10	25	40.933333	-68.583333	54	9.6	2.916
COD,ATLANTIC	GBK	FALL	1130	7	131	1970	10	26	40.883333	-68.133333	59	13.7	0
COD,ATLANTIC	GBK	FALL	1190	1	132	1970	10	26	40.933333	-68.083333	48	13.7	0
COD,ATLANTIC	GBK	FALL	1190	3	133	1970	10	26	41.05	-67.883333	46		0
COD,ATLANTIC	GBK	FALL	1130	6	134	1970	10	26	40.833333	-67.716667	68	11.3	0
COD,ATLANTIC	GBK	FALL	1130	3	135	1970	10	26	40.683333	-67.8	81	10.8	0
COD,ATLANTIC	GBK	FALL	1130	2	136	1970	10	26	40.633333	-67.983333	89	9.6	0
COD,ATLANTIC	GBK	FALL	1140	2	137	1970	10	27	40.35	-68	137	10.5	0
COD,ATLANTIC	GBK	FALL	1150	2	138	1970	10	27	40.416667	-67.583333	225	10.8	0
COD,ATLANTIC	GBK	FALL	1150	3	139	1970	10	27	40.466667	-67.25	288	8.3	0
COD,ATLANTIC	GBK	FALL	1150	4	140	1970	10	27	40.633333	-66.933333	234	9.7	0
COD,ATLANTIC	GBK	FALL	1140	4	141	1970	10	28	40.716667	-66.883333	165	7.9	0
COD,ATLANTIC	GBK	FALL	1140	3	142	1970	10	28	40.683333	-67.016667	146	7.9	0
COD,ATLANTIC	GBK	FALL	1130	5	143	1970	10	28	40.833333	-67.283333	91	9.8	0
COD,ATLANTIC	GBK	FALL	1160	1	144	1970	10	28	41.15	-67.283333	63	12	0
COD,ATLANTIC	GBK	FALL	1190	6	145	1970	10	28	41.35	-67.583333	39	13.8	0
COD,ATLANTIC	GBK	FALL	1190	5	146	1970	10	28	41.233333	-67.233333	57	12.4	0
COD,ATLANTIC	GBK	FALL	1160	4	147	1970	10	28	41.25	-67.1	58	12.4	0
COD,ATLANTIC	GBK	FALL	1160	5	148	1970	10	28	41.3	-66.85	71	12.2	0
COD,ATLANTIC	GBK	FALL	1160	2	149	1970	10	28	41.133333	-66.533333	93	7.5	0
COD,ATLANTIC	GBK	FALL	1170	1	150	1970	10	28	40.9	-66.616667	113	7.5	0
COD,ATLANTIC	GBK	FALL	1170	2	151	1970	10	28	41.033333	-66.466667	165	8.1	0
COD,ATLANTIC	GBK	FALL	1160	3	152	1970	10	28	41.166667	-66.466667	92	7.1	0
COD,ATLANTIC	GBK	FALL	1160	8	153	1970	10	29	41.583333	-66.533333	89	9.3	2.268
COD,ATLANTIC	GBK	FALL	1170	3	154	1970	10	29	41.366667	-66.25	146	7.2	0
COD,ATLANTIC	GBK	FALL	1170	4	155	1970	10	29	41.4	-66.15	146	7.2	0
COD,ATLANTIC	GBK	FALL	1180	1	156	1970	10	29	41.433333	-65.966667	186	8.3	0
COD,ATLANTIC	GBK	FALL	1180	2	157	1970	10	29	41.833333	-65.716667	255	8	24.3
COD,ATLANTIC	GBK	FALL	1180	3	158	1970	10	29	41.95	-65.733333	247	7.2	34.506
COD,ATLANTIC	GBK	FALL	1160	6	159	1970	10	29	41.933333	-66.05	91	7.1	2.916
COD,ATLANTIC	GBK	FALL	1220	4	160	1970	10	29	42.116667	-66.066667	146		22.842
COD,ATLANTIC	GBK	FALL	1210	3	161	1970	10	30	42.1	-66.45	88	7	39.69
COD,ATLANTIC	GBK	FALL	1160	7	163	1970	10	30	41.916667	-66.533333	82	9	3.726
COD,ATLANTIC	GBK	FALL	1190	8	164	1970	10	30	41.833333	-66.983333	61	11.8	5.832
COD,ATLANTIC	GBK	FALL	1190	9	165	1970	10	30	41.933333	-67.1	58	11.9	38.88
COD,ATLANTIC	GBK	FALL	1210	4	166	1970	10	30	42.15	-67.066667	80	10.2	24.948
COD,ATLANTIC	GBK	FALL	1210	2	167	1970	10	30	42.1	-67.233333	52	9.9	27.216
COD,ATLANTIC	GBK	FALL	1200	6	168	1970	10	30	42.05	-67.2	49	9.9	30.942
COD,ATLANTIC	GBK	FALL	1200	5	169	1970	10	30	42.016667	-67.233333	47	12.3	50.706
COD,ATLANTIC	GBK	FALL	1210	1	170	1970	10	30	42.066667	-67.566667	81	6.8	9.558
COD,ATLANTIC	GBK	FALL	1200	4	171	1970	10	30	42	-67.616667	49	10	12.474
COD,ATLANTIC	GBK	FALL	1160	5	177	1974	10	15	41.733333	-66.716667	55	14.5	0
COD,ATLANTIC	GBK	FALL	1160	6	178	1974	10	15	41.666667	-66.716667	68	14.4	0
COD,ATLANTIC	GBK	FALL	1160	9	179	1974	10	15	41.5	-66.25	91	10.8	0
COD,ATLANTIC	GBK	FALL	1180	2	180	1974	10	15	41.4	-66	274	7.6	0
COD,ATLANTIC	GBK	FALL	1170	2	181	1974	10	15	41.5	-65.983333	154	10.6	0
COD,ATLANTIC	GBK	FALL	1160	12	182	1974	10	15	41.683333	-66.033333	91	10.4	0
COD,ATLANTIC	GBK	FALL	1170	4	183	1974	10	15	41.633333	-65.933333	214	9.3	0
COD,ATLANTIC	GBK	FALL	1170	3	184	1974	10	15	41.716667	-65.8	150	9.5	0
COD,ATLANTIC	GBK	FALL	1180	1	185	1974	10	15	41.883333	-65.766667	238	7.3	7.29
COD,ATLANTIC	GBK	FALL	1160	11	186	1974	10	15	41.95	-66.133333	91	10.8	10.368
COD,ATLANTIC	GBK	FALL	1160	10	187	1974	10	16	41.983333	-66.583333	70	12	20.574
COD,ATLANTIC	GBK	FALL	1210	2	188	1974	10	16	42.133333	-66.65	91	9.6	119.07
COD,ATLANTIC	GBK	FALL	1210	3	189	1974	10	16	42.1	-66.983333	64	9.2	86.67
COD,ATLANTIC	GBK	FALL	1220	4	190	1974	10	16	42.2	-67.016667	198	9.8	0
COD,ATLANTIC	GBK	FALL	1220	3	202	1974	10	17	42.183333	-67.416667	238	9.1	0
COD,ATLANTIC	GBK	FALL	1190	8	203	1974	10	17	41.816667	-67.383333	48	14.8	0
COD,ATLANTIC	GBK	FALL	1210	4	204	1974	10	17	42.066667	-67.583333	84	12.9	0
COD,ATLANTIC	GBK	FALL	1220	2	205	1974	10	17	42.116667	-67.633333	176	9	0
COD,ATLANTIC	GBK	FALL	1220	1	206	1974	10	18	42.083333	-67.883333	201	9.2	0
COD,ATLANTIC	GBK	FALL	1210	1	208	1974	10	18	41.85	-68.1	88	6.7	0
COD,ATLANTIC	GBK	FALL	1200	5	209	1974	10	18	41.7	-68.033333	31	14.8	78.57
COD,ATLANTIC	GBK	FALL	1200	6	210	1974	10	18	41.75	-68.133333	40	13.5	0
COD,ATLANTIC	GBK	FALL	1200	4	211	1974	10	18	41.7	-68.283333	49	14.3	0
COD,ATLANTIC	GBK	FALL	1200	3	212	1974	10	18	41.616667	-68.283333	44	15.3	0
COD,ATLANTIC	GBK	FALL	1200	2	214	1974	10	18	41.333333	-68.3	44	16.3	12.474
COD,ATLANTIC	GBK	FALL	1200	1	215	1974	10	18	41.133333	-68.35	44	16.2	25.758
COD,ATLANTIC	GBK	FALL	1190	3	216	1974	10	18	41.266667	-68.833333	48	15.4	10.368
COD,ATLANTIC	GBK	FALL	1230	4	217	1974	10	18	41.266667	-68.833333	99	6.7	0
COD,ATLANTIC	GBK	FALL	1230	3	218	1974	10	18	41.233333	-69.15	95	6.6	8.748
COD,ATLANTIC	GBK	FALL	1230	5	219	1974	10	19	41.133333	-69.15	90		29.322
COD,ATLANTIC	GBK	FALL	1250	2	220	1974	10	19	41.1	-69.316667	49	11.2	83.106
COD,ATLANTIC	GBK	FALL	1250	4	221	1974	10	19	41.133333	-69.3	51	11	23.49
COD,ATLANTIC	GBK	FALL	1230	2	222	1974	10	19	41.233333	-69.183333	90	5.8	10.368
COD,ATLANTIC	GBK	FALL	1250	3	223	1974	10	19	41.266667	-69.366667	53		65.448
COD,ATLANTIC	GBK	FALL	1230	1	224	1974	10	19	41.366667	-69.3	95	6.8	2.916
COD,ATLANTIC	GBK	FALL	1250	1	225	1974	10	19	41.5	-69.5	40	11	45.522
COD,ATLANTIC	GBK	FALL	1240	2	226	1974	10	19	41.516667	-69.25	148	6.7	27.216
COD,ATLANTIC	GBK	FALL	1240	1	227	1974	10	19	41.75	-69.433333	174	6.7	0
COD,ATLANTIC	GBK	FALL	1240	6	229	1974	10	19	41.783333	-69.15	165	7	27.216
COD,ATLANTIC	GBK	FALL	1240	4	230	1974	10	19	41.733333	-69.016667	168	6.5	0
COD,ATLANTIC	GBK	FALL	1240	5	231	1974	10	19	41.916667	-68.75	146	7	16.848
COD,ATLANTIC	GBK	FALL	1240	3	232	1974	10	20	41.2	-68.7	198	7	0
COD,ATLANTIC	GBK	FALL	1150	1	220	1975	10	9	40.083333	-68.7	368	6.3	0
COD,ATLANTIC	GBK	FALL	1130	3	222	1975	10	9	40.6	-68.683333	60	12.3	0
COD,ATLANTIC	GBK	FALL	1140	2	223	1975	10	9	40.316667	-68.283333	151	11.7	0
COD,ATLANTIC	GBK	FALL	1130	7	224	1975	10	9	40.5	-68.266667	101	12.7	0
COD,ATLANTIC	GBK	FALL	1130	8	225	1975	10	10	40.6	-68.183333	91	11.1	0
COD,ATLANTIC	GBK	FALL	1130	2	226	1975	10	10	40.683333	-68.016667	83	10.8	0
COD,ATLANTIC	GBK	FALL	1130	1	227	1975	10	10	40.783333	-67.983333	70	10.1	0
COD,ATLANTIC	GBK	FALL	1130	9	228	1975	10	10	40.75	-68.15	67	12.5	0
COD,ATLANTIC	GBK	FALL	1190	3	229	1975	10	10	40.783333	-68.266667	58	12.7	0
COD,ATLANTIC	GBK	FALL	1190	2	230	1975	10	10	40.983333	-68.05	49	13.7	0
COD,ATLANTIC	GBK	FALL	1190	5	231	1975	10	10	41.066667	-67.966667	45	13.9	0
COD,ATLANTIC	GBK	FALL	1190	1	232	1975	10	10	41.266667	-67.8	45	14.5	0
COD,ATLANTIC	GBK	FALL	1190	4	233	1975	10	10	41.433333	-67.7	37	15.4	0
COD,ATLANTIC	GBK	FALL	1190	7	234	1975	10	10	41.433333	-67.216667	49	13.9	0
COD,ATLANTIC	GBK	FALL	1160	3	235	1975	10	10	41.433333	-66.783333	72	12.4	0
COD,ATLANTIC	GBK	FALL	1160	2	236	1975	10	10	41.233333	-66.816667	70	11.7	0
COD,ATLANTIC	GBK	FALL	1160	1	237	1975	10	10	40.95	-66.883333	70	10	0
COD,ATLANTIC	GBK	FALL	1130	6	238	1975	10	11	40.816667	-67.133333	88	10.5	0
COD,ATLANTIC	GBK	FALL	1130	5	239	1975	10	11	40.75	-67.416667	90	13.4	0
COD,ATLANTIC	GBK	FALL	1130	4	240	1975	10	11	40.766667	-67.733333	66	11.5	0
COD,ATLANTIC	GBK	FALL	1140	4	241	1975	10	11	40.45	-67.633333	150	12.7	0
COD,ATLANTIC	GBK	FALL	1140	1	242	1975	10	11	40.466667	-67.566667	142	12.4	0
COD,ATLANTIC	GBK	FALL	1150	3	243	1975	10	11	40.483333	-67.283333	226	9.8	0
COD,ATLANTIC	GBK	FALL	1140	3	245	1975	10	11	40.583333	-67.2	129	12.6	0
COD,ATLANTIC	GBK	FALL	1150	2	246	1975	10	11	40.7	-66.816667	238	10.7	0
COD,ATLANTIC	GBK	FALL	1180	1	247	1975	10	11	40.966667	-66.5	175	12.2	0
COD,ATLANTIC	GBK	FALL	1160	6	248	1975	10	11	41.1	-66.516667	92	9	0
COD,ATLANTIC	GBK	FALL	1160	7	249	1975	10	12	41.4	-66.333333	96	9.6	0
COD,ATLANTIC	GBK	FALL	1160	5	250	1975	10	12	41.466667	-66.383333	92	9.7	3.726
COD,ATLANTIC	GBK	FALL	1160	8	251	1975	10	12	41.566667	-66.2	90	10.5	4.374
COD,ATLANTIC	GBK	FALL	1160	11	253	1975	10	12	41.8	-66.416667	81	11	84.564
COD,ATLANTIC	GBK	FALL	1160	10	254	1975	10	12	41.7	-66.033333	95	9	3.726
COD,ATLANTIC	GBK	FALL	1160	9	255	1975	10	12	41.583333	-66.033333	99	9.7	0
COD,ATLANTIC	GBK	FALL	1170	3	256	1975	10	12	41.45	-66.016667	145	10	0
COD,ATLANTIC	GBK	FALL	1170	2	257	1975	10	13	41.666667	-65.833333	148	9.3	2.916
COD,ATLANTIC	GBK	FALL	1170	4	258	1975	10	13	41.833333	-65.75	165	9.4	42.606
COD,ATLANTIC	GBK	FALL	1180	2	259	1975	10	13	41.8	-65.716667	310	9	13.932
COD,ATLANTIC	GBK	FALL	1180	3	260	1975	10	13	41.95	-65.65	280	9	14.742
COD,ATLANTIC	GBK	FALL	1170	1	261	1975	10	13	42.05	-65.983333	159	9.4	0
COD,ATLANTIC	GBK	FALL	1220	1	264	1975	10	14	42.15	-66.216667	175	9.1	0.81
COD,ATLANTIC	GBK	FALL	1160	4	266	1975	10	14	42.033333	-66.766667	70	10.7	27.216
COD,ATLANTIC	GBK	FALL	1210	3	267	1975	10	14	42.133333	-66.866667	68	7	1.458
COD,ATLANTIC	GBK	FALL	1240	6	276	1975	10	15	42.2	-68.5	154	6.5	7.29
COD,ATLANTIC	GBK	FALL	1220	4	278	1975	10	15	42.033333	-67.966667	190	7.4	5.184
COD,ATLANTIC	GBK	FALL	1220	3	279	1975	10	15	42.15	-67.683333	185	8	0
COD,ATLANTIC	GBK	FALL	1220	2	280	1975	10	15	42.183333	-67.233333	175	8.6	0
COD,ATLANTIC	GBK	FALL	1210	2	281	1975	10	15	42.133333	-67.066667	68	8.7	22.842
COD,ATLANTIC	GBK	FALL	1200	6	282	1975	10	16	42.083333	-67.35	50	10.5	35.964
COD,ATLANTIC	GBK	FALL	1190	9	283	1975	10	16	41.8	-67.266667	52	14.1	0
COD,ATLANTIC	GBK	FALL	1200	3	284	1975	10	16	41.983333	-67.566667	46	13.4	29.322
COD,ATLANTIC	GBK	FALL	1210	1	285	1975	10	16	42.033333	-67.666667	92	7.2	2.916
COD,ATLANTIC	GBK	FALL	1210	4	286	1975	10	16	41.866667	-68	62	7.7	0
COD,ATLANTIC	GBK	FALL	1200	4	287	1975	10	16	41.733333	-68.116667	33	13.8	0
COD,ATLANTIC	GBK	FALL	1200	2	288	1975	10	16	41.65	-68.316667	45	11.4	0
COD,ATLANTIC	GBK	FALL	1200	1	289	1975	10	16	41.483333	-68.166667	43	15.5	27.216
COD,ATLANTIC	GBK	FALL	1230	2	290	1975	10	16	41.483333	-68.466667	77	8.3	0
COD,ATLANTIC	GBK	FALL	1240	3	292	1975	10	16	41.633333	-68.766667	145	6.4	13.932
COD,ATLANTIC	GBK	FALL	1240	2	293	1975	10	16	41.45	-68.85	146	5.9	54.432
COD,ATLANTIC	GBK	FALL	1230	3	294	1975	10	17	41.383333	-68.683333	96	5.8	0
COD,ATLANTIC	GBK	FALL	1200	5	295	1975	10	17	41.3	-68.383333	55	12.4	8.1
COD,ATLANTIC	GBK	FALL	1190	8	296	1975	10	17	41.216667	-68.25	49	16.1	7.29
COD,ATLANTIC	GBK	FALL	1190	6	297	1975	10	17	41.166667	-68.366667	50	15.4	6.642
COD,ATLANTIC	GBK	FALL	1230	4	298	1975	10	17	41.033333	-68.85	65	11.9	14.742
COD,ATLANTIC	GBK	FALL	1250	3	299	1975	10	17	41.1	-69.216667	46	13.3	123.444
COD,ATLANTIC	GBK	FALL	1250	4	301	1975	10	17	41.216667	-69.366667	52	8.6	0
COD,ATLANTIC	GBK	FALL	1250	2	302	1975	10	17	41.383333	-69.416667	53	8	0
COD,ATLANTIC	GBK	FALL	1250	1	303	1975	10	17	41.416667	-69.366667	57	8.3	5.184
COD,ATLANTIC	GBK	FALL	1230	5	304	1975	10	17	41.366667	-69.316667	84	7.8	410.022
COD,ATLANTIC	GBK	FALL	1230	1	305	1975	10	18	41.283333	-69.133333	99	6	4.374
COD,ATLANTIC	GBK	FALL	1240	4	306	1975	10	18	41.466667	-69.216667	150	5.9	10.368
COD,ATLANTIC	GBK	FALL	1240	5	307	1975	10	18	41.683333	-69.2	176	6.4	8.748
COD,ATLANTIC	GBK	FALL	1240	1	308	1975	10	18	41.783333	-69.133333	164	6.1	11.826
COD,ATLANTIC	GBK	FALL	1240	7	310	1975	10	18	42.1	-68.95	125	6.2	24.948
COD,ATLANTIC	GBK	FALL	1130	9	224	1976	10	25	40.633333	-68.733333	62	14.2	0
COD,ATLANTIC	GBK	FALL	1130	3	225	1976	10	25	40.45	-68.75	77	15	0
COD,ATLANTIC	GBK	FALL	1130	2	226	1976	10	25	40.5	-68.616667	84	14.3	0
COD,ATLANTIC	GBK	FALL	1130	4	227	1976	10	25	40.566667	-68.5	76	13.7	0
COD,ATLANTIC	GBK	FALL	1130	6	228	1976	10	25	40.566667	-68.083333	97	13.5	0
COD,ATLANTIC	GBK	FALL	1140	4	229	1976	10	26	40.433333	-68.033333	137	10.7	0
COD,ATLANTIC	GBK	FALL	1140	1	230	1976	10	26	40.35	-67.95	141	12.6	0
COD,ATLANTIC	GBK	FALL	1130	8	231	1976	10	26	40.616667	-67.866667	84	15.5	0
COD,ATLANTIC	GBK	FALL	1130	1	232	1976	10	26	40.75	-68.133333	74	14	0
COD,ATLANTIC	GBK	FALL	1190	7	233	1976	10	26	40.833333	-68.333333	48	17	0
COD,ATLANTIC	GBK	FALL	1200	3	234	1976	10	26	41.05	-68.633333	55	14.6	29.97
COD,ATLANTIC	GBK	FALL	1240	3	235	1976	10	27	41.666667	-68.8	150	7.6	9.72
COD,ATLANTIC	GBK	FALL	1230	3	236	1976	10	27	41.366667	-68.75	108	8	110.16
COD,ATLANTIC	GBK	FALL	1230	1	237	1976	10	27	41.383333	-68.65	92	8.4	0
COD,ATLANTIC	GBK	FALL	1230	2	238	1976	10	27	41.433333	-68.483333	80	9.7	1.62
COD,ATLANTIC	GBK	FALL	1200	4	239	1976	10	27	41.25	-68.333333	58	14.2	0
COD,ATLANTIC	GBK	FALL	1190	1	240	1976	10	27	41.216667	-68.316667	38	14.3	10.53
COD,ATLANTIC	GBK	FALL	1190	2	241	1976	10	27	41.1	-68.266667	42	14.3	0
COD,ATLANTIC	GBK	FALL	1190	4	242	1976	10	28	40.95	-68.083333	42	14.2	0
COD,ATLANTIC	GBK	FALL	1130	7	244	1976	10	28	40.816667	-67.35	87	13	0
COD,ATLANTIC	GBK	FALL	1130	5	245	1976	10	28	40.816667	-67.216667	93	12.8	0
COD,ATLANTIC	GBK	FALL	1130	3	192	1971	10	24	40.6	-68.5	72	12.3	0
COD,ATLANTIC	GBK	FALL	1130	4	193	1971	10	24	40.683333	-68.433333	70	13.3	0
COD,ATLANTIC	GBK	FALL	1190	1	194	1971	10	24	40.733333	-68.583333	50	14	0
COD,ATLANTIC	GBK	FALL	1250	2	196	1971	10	25	41.15	-69.266667	50	10.2	10.368
COD,ATLANTIC	GBK	FALL	1250	1	197	1971	10	25	41.05	-69.183333	50	13.2	0
COD,ATLANTIC	GBK	FALL	1150	1	110	1972	10	20	40.116667	-68.633333	193	11.1	0
COD,ATLANTIC	GBK	FALL	1130	1	111	1972	10	21	40.3	-68.666667	102	12.7	0
COD,ATLANTIC	GBK	FALL	1130	4	112	1972	10	21	40.616667	-68.766667	62	13.7	0
COD,ATLANTIC	GBK	FALL	1190	1	113	1972	10	21	40.683333	-68.566667	53	12.7	5.832
COD,ATLANTIC	GBK	FALL	1190	2	114	1972	10	21	40.766667	-68.45	53	13.3	0
COD,ATLANTIC	GBK	FALL	1190	5	115	1972	10	21	40.966667	-68.25	54	13.9	0
COD,ATLANTIC	GBK	FALL	1190	4	116	1972	10	21	40.95	-68.033333	49	13.4	0
COD,ATLANTIC	GBK	FALL	1190	3	117	1972	10	21	40.883333	-68.033333	48	13.2	0
COD,ATLANTIC	GBK	FALL	1130	7	118	1972	10	21	40.883333	-68.116667	60	13.2	0
COD,ATLANTIC	GBK	FALL	1130	6	119	1972	10	21	40.75	-67.95	73	12.2	0
COD,ATLANTIC	GBK	FALL	1130	2	120	1972	10	21	40.533333	-68.083333	102	10.9	0
COD,ATLANTIC	GBK	FALL	1130	3	121	1972	10	21	40.566667	-67.95	97	10.6	0
COD,ATLANTIC	GBK	FALL	1140	1	122	1972	10	22	40.466667	-67.95	130	12.2	0
COD,ATLANTIC	GBK	FALL	1150	2	123	1972	10	22	40.333333	-67.733333	348	7.6	0
COD,ATLANTIC	GBK	FALL	1140	2	124	1972	10	22	40.5	-67.6	136	12.9	0
COD,ATLANTIC	GBK	FALL	1140	3	125	1972	10	22	40.55	-67.333333	147	13.7	0
COD,ATLANTIC	GBK	FALL	1130	5	126	1972	10	22	40.733333	-67.266667	91	11.2	0
COD,ATLANTIC	GBK	FALL	1130	8	127	1972	10	22	40.9	-67.35	80	10.3	0.81
COD,ATLANTIC	GBK	FALL	1190	7	128	1972	10	22	41.233333	-67.733333	42	13.6	0
COD,ATLANTIC	GBK	FALL	1190	8	129	1972	10	22	41.35	-67.883333	43	15.4	0
COD,ATLANTIC	GBK	FALL	1190	9	130	1972	10	22	41.466667	-67.666667	31	13	0
COD,ATLANTIC	GBK	FALL	1190	6	131	1972	10	22	41.233333	-67.483333	43	13.9	0
COD,ATLANTIC	GBK	FALL	1130	9	132	1972	10	22	40.9	-67.083333	80	10.2	0
COD,ATLANTIC	GBK	FALL	1140	4	133	1972	10	23	40.7	-66.983333	152	12.8	0
COD,ATLANTIC	GBK	FALL	1150	3	134	1972	10	23	40.7	-66.833333	266	9.1	0
COD,ATLANTIC	GBK	FALL	1160	1	135	1972	10	23	41.016667	-66.783333	75	10.4	0
COD,ATLANTIC	GBK	FALL	1180	1	136	1972	10	23	40.95	-66.483333	238	10.5	0
COD,ATLANTIC	GBK	FALL	1160	2	137	1972	10	23	41.283333	-66.383333	85	9.4	2.268
COD,ATLANTIC	GBK	FALL	1160	3	138	1972	10	23	41.316667	-66.45	93	8.8	3.726
COD,ATLANTIC	GBK	FALL	1160	4	139	1972	10	23	41.483333	-66.65	78	11.7	0
COD,ATLANTIC	GBK	FALL	1160	7	142	1972	10	23	41.666667	-66.85	62	13.3	19.116
COD,ATLANTIC	GBK	FALL	1160	5	143	1972	10	23	41.55	-66.516667	83	11	0
COD,ATLANTIC	GBK	FALL	1160	6	144	1972	10	24	41.6	-66.383333	79	10.8	3.726
COD,ATLANTIC	GBK	FALL	1160	8	145	1972	10	24	41.716667	-66.25	83	10.4	10.368
COD,ATLANTIC	GBK	FALL	1180	2	146	1972	10	24	41.383333	-66	285	8.7	0
COD,ATLANTIC	GBK	FALL	1170	1	147	1972	10	24	41.683333	-65.85	137	9.2	27.216
COD,ATLANTIC	GBK	FALL	1160	9	148	1972	10	24	41.716667	-65.933333	106	9.8	12.474
COD,ATLANTIC	GBK	FALL	1160	10	149	1972	10	24	41.816667	-66	89	9.3	9.558
COD,ATLANTIC	GBK	FALL	1170	2	150	1972	10	24	41.783333	-65.833333	125	9	6.642
COD,ATLANTIC	GBK	FALL	1170	3	151	1972	10	24	41.85	-65.783333	134	9.1	3.726
COD,ATLANTIC	GBK	FALL	1180	3	153	1972	10	24	42.066667	-65.933333	180	9	0
COD,ATLANTIC	GBK	FALL	1170	4	154	1972	10	24	42.066667	-66	208	9.1	6.642
COD,ATLANTIC	GBK	FALL	1160	11	155	1972	10	25	42	-66.5	78		21.384
COD,ATLANTIC	GBK	FALL	1160	12	156	1972	10	25	42.05	-66.633333	70	9.8	44.064
COD,ATLANTIC	GBK	FALL	1210	4	157	1972	10	25	42.15	-67	84	8	14.742
COD,ATLANTIC	GBK	FALL	1220	4	159	1972	10	25	42.166667	-67.333333	168	9.4	0
COD,ATLANTIC	GBK	FALL	1200	6	160	1972	10	25	41.95	-67.55	46	14.6	0
COD,ATLANTIC	GBK	FALL	1210	3	161	1972	10	25	42.05	-67.616667	82	6.9	17.658
COD,ATLANTIC	GBK	FALL	1220	3	162	1972	10	25	42.066667	-67.7	150	8.4	0
COD,ATLANTIC	GBK	FALL	1220	2	163	1972	10	25	42.083333	-67.75	188	9.9	0
COD,ATLANTIC	GBK	FALL	1210	2	165	1972	10	26	41.833333	-68.083333	60	9.1	23.49
COD,ATLANTIC	GBK	FALL	1200	4	166	1972	10	26	41.75	-67.983333	31	15.7	0
COD,ATLANTIC	GBK	FALL	1200	3	167	1972	10	26	41.683333	-67.916667	30	14.5	66.096
COD,ATLANTIC	GBK	FALL	1200	2	168	1972	10	26	41.683333	-68.083333	35	15	0
COD,ATLANTIC	GBK	FALL	1200	5	169	1972	10	26	41.733333	-68.066667	45	14	5.832
COD,ATLANTIC	GBK	FALL	1200	1	170	1972	10	26	41.55	-68.316667	45	15.2	27.864
COD,ATLANTIC	GBK	FALL	1210	1	171	1972	10	26	41.716667	-68.35	60	10.8	0
COD,ATLANTIC	GBK	FALL	1220	1	172	1972	10	26	41.783333	-68.333333	107	5.8	8.748
COD,ATLANTIC	GBK	FALL	1240	4	174	1972	10	27	41.783333	-68.583333	170		15.39
COD,ATLANTIC	GBK	FALL	1240	6	175	1972	10	27	42.216667	-68.566667	178	6.5	31.59
COD,ATLANTIC	GBK	FALL	1240	5	176	1972	10	27	42	-68.883333	130	5.8	50.706
COD,ATLANTIC	GBK	FALL	1240	3	177	1972	10	27	41.783333	-68.866667	156	6.8	65.448
COD,ATLANTIC	GBK	FALL	1240	2	178	1972	10	27	41.716667	-68.95	171	6.7	11.826
COD,ATLANTIC	GBK	FALL	1240	1	179	1972	10	27	41.466667	-68.916667	144	7.3	34.506
COD,ATLANTIC	GBK	FALL	1230	5	180	1972	10	27	41.616667	-69.433333	86	6	95.58
COD,ATLANTIC	GBK	FALL	1250	4	181	1972	10	28	41.633333	-69.716667	44	11.1	127.17
COD,ATLANTIC	GBK	FALL	1250	3	182	1972	10	28	41.416667	-69.483333	34	10.1	1318.194
COD,ATLANTIC	GBK	FALL	1250	2	184	1972	10	28	41.233333	-69.35	52	7.6	4.374
COD,ATLANTIC	GBK	FALL	1230	4	185	1972	10	28	41.333333	-69.266667	95	7.2	42.606
COD,ATLANTIC	GBK	FALL	1230	3	186	1972	10	28	41.266667	-69.25	86	8	42.606
COD,ATLANTIC	GBK	FALL	1250	1	187	1972	10	28	41.316667	-69.3	50	10.7	7.29
COD,ATLANTIC	GBK	FALL	1230	2	188	1972	10	28	41.15	-68.983333	98	8.3	48.438
COD,ATLANTIC	GBK	FALL	1230	1	189	1972	10	28	41.066667	-68.666667	59	14.4	43.416
COD,ATLANTIC	GBK	FALL	1140	1	115	1973	10	9	40.15	-68.65	138	13	0
COD,ATLANTIC	GBK	FALL	1140	2	116	1973	10	10	40.25	-68.466667	153	13.1	0
COD,ATLANTIC	GBK	FALL	1130	1	117	1973	10	10	40.383333	-68.45	110	13.6	0
COD,ATLANTIC	GBK	FALL	1140	3	122	1973	10	18	40.433333	-67.95	140	11.9	0
COD,ATLANTIC	GBK	FALL	1150	1	123	1973	10	18	40.316667	-67.933333	230	8.8	0
COD,ATLANTIC	GBK	FALL	1150	2	125	1973	10	18	40.383333	-67.55	224	10.2	0
COD,ATLANTIC	GBK	FALL	1150	3	126	1973	10	18	40.45	-67.333333	327	7.3	0
COD,ATLANTIC	GBK	FALL	1140	4	127	1973	10	19	40.533333	-67.483333	128	11.6	0
COD,ATLANTIC	GBK	FALL	1130	2	128	1973	10	19	40.6	-67.333333	104	14.8	0
COD,ATLANTIC	GBK	FALL	1130	3	129	1973	10	19	40.666667	-67.35	94	14.9	0
COD,ATLANTIC	GBK	FALL	1130	6	130	1973	10	19	40.783333	-67.55	81	14.1	0
COD,ATLANTIC	GBK	FALL	1130	4	131	1973	10	19	40.7	-67.9	78	13.3	0
COD,ATLANTIC	GBK	FALL	1130	5	132	1973	10	19	40.8	-68.116667	60	12.8	0
COD,ATLANTIC	GBK	FALL	1190	1	133	1973	10	19	40.85	-68.383333	52	13.5	0
COD,ATLANTIC	GBK	FALL	1190	2	134	1973	10	19	41.033333	-68.533333	51	14.9	32.4
COD,ATLANTIC	GBK	FALL	1190	5	135	1973	10	19	41.116667	-68.25	45	15.1	0
COD,ATLANTIC	GBK	FALL	1190	3	136	1973	10	19	40.983333	-68.183333	49	14.9	0
COD,ATLANTIC	GBK	FALL	1190	4	137	1973	10	20	41.1	-68	51	14.9	0
COD,ATLANTIC	GBK	FALL	1190	6	138	1973	10	20	41.183333	-67.666667	48	14.3	0
COD,ATLANTIC	GBK	FALL	1130	9	139	1973	10	20	40.95	-67.166667	80	12.3	1.458
COD,ATLANTIC	GBK	FALL	1160	2	140	1973	10	20	41	-66.933333	75	12.2	0
COD,ATLANTIC	GBK	FALL	1160	1	141	1973	10	20	40.883333	-66.883333	90		0
COD,ATLANTIC	GBK	FALL	1130	8	142	1973	10	20	40.85	-66.9	98	15.2	0
COD,ATLANTIC	GBK	FALL	1130	7	143	1973	10	20	40.8	-67	97	14.9	0
COD,ATLANTIC	GBK	FALL	1180	1	144	1973	10	20	40.8	-66.7	323	5.7	0
COD,ATLANTIC	GBK	FALL	1170	1	145	1973	10	20	41.116667	-66.383333	148	14	0
COD,ATLANTIC	GBK	FALL	1180	2	147	1973	10	21	41.166667	-66.283333	302	6.7	0
COD,ATLANTIC	GBK	FALL	1160	3	148	1973	10	21	41.216667	-66.383333	100	12.3	0
COD,ATLANTIC	GBK	FALL	1160	4	149	1973	10	21	41.3	-66.616667	84	11.8	0
COD,ATLANTIC	GBK	FALL	1160	5	150	1973	10	21	41.333333	-66.8	76	13.3	2.268
COD,ATLANTIC	GBK	FALL	1190	7	151	1973	10	21	41.333333	-67.166667	56	14.8	0
COD,ATLANTIC	GBK	FALL	1160	6	152	1973	10	21	41.466667	-67.083333	58	14.3	0
COD,ATLANTIC	GBK	FALL	1190	8	153	1973	10	21	41.716667	-67.1	51	14.6	30.132
COD,ATLANTIC	GBK	FALL	1160	10	154	1973	10	21	41.733333	-66.75	61	14	0
COD,ATLANTIC	GBK	FALL	1160	9	155	1973	10	21	41.7	-66.5	75	13.2	30.132
COD,ATLANTIC	GBK	FALL	1160	7	156	1973	10	22	41.583333	-66.316667	84	12.1	25.758
COD,ATLANTIC	GBK	FALL	1160	8	157	1973	10	22	41.666667	-66.183333	89	10	27.864
COD,ATLANTIC	GBK	FALL	1170	2	158	1973	10	22	41.4	-66.083333	142	11.8	2.268
COD,ATLANTIC	GBK	FALL	1170	3	159	1973	10	22	41.683333	-65.883333	123	11.1	10.368
COD,ATLANTIC	GBK	FALL	1180	3	161	1973	10	22	41.966667	-65.833333	173	8	23.49
COD,ATLANTIC	GBK	FALL	1170	4	163	1973	10	22	42	-65.933333	128	8.3	47.79
COD,ATLANTIC	GBK	FALL	1160	11	164	1973	10	23	41.95	-66.333333	78	10.9	19.764
COD,ATLANTIC	GBK	FALL	1210	4	165	1973	10	23	42.083333	-66.916667	65	8.2	13.284
COD,ATLANTIC	GBK	FALL	1210	3	166	1973	10	23	42.116667	-67.066667	59	10.9	77.112
COD,ATLANTIC	GBK	FALL	1200	6	167	1973	10	23	42.033333	-67.166667	56	14.3	4.374
COD,ATLANTIC	GBK	FALL	1200	5	168	1973	10	23	42.033333	-67.316667	46	13.9	0
COD,ATLANTIC	GBK	FALL	1190	9	169	1973	10	23	41.8	-67.366667	59	14.5	24.948
COD,ATLANTIC	GBK	FALL	1200	4	170	1973	10	23	41.95	-67.566667	44	13.3	451.98
COD,ATLANTIC	GBK	FALL	1220	4	171	1973	10	23	42.1	-67.8	184	7.8	4.374
COD,ATLANTIC	GBK	FALL	1210	2	172	1973	10	23	41.933333	-67.866667	70	13.5	0
COD,ATLANTIC	GBK	FALL	1220	3	173	1973	10	23	41.966667	-67.916667	175	7.2	24.948
COD,ATLANTIC	GBK	FALL	1210	1	175	1973	10	24	41.816667	-68.016667	59	10.7	6.642
COD,ATLANTIC	GBK	FALL	1200	3	176	1973	10	24	41.7	-67.816667	31	14.4	0
COD,ATLANTIC	GBK	FALL	1220	2	177	1973	10	24	41.8	-68.316667	161	6.9	16.848
COD,ATLANTIC	GBK	FALL	1240	2	178	1973	10	24	41.816667	-68.566667	173	7.2	8.1
COD,ATLANTIC	GBK	FALL	1220	1	179	1973	10	24	41.716667	-68.383333	132	6.1	28.674
COD,ATLANTIC	GBK	FALL	1200	1	180	1973	10	24	41.45	-68.316667	52	15	5.184
COD,ATLANTIC	GBK	FALL	1200	2	181	1973	10	24	41.45	-68.2	43	15	27.216
COD,ATLANTIC	GBK	FALL	1230	2	182	1973	10	25	41.166667	-68.683333	64	14.3	11.016
COD,ATLANTIC	GBK	FALL	1230	1	183	1973	10	25	41.05	-68.983333	83	12.1	91.044
COD,ATLANTIC	GBK	FALL	1230	3	184	1973	10	25	41.183333	-69.216667	77	7.2	321.894
COD,ATLANTIC	GBK	FALL	1250	1	185	1973	10	25	41.166667	-69.283333	49	9.9	2.916
COD,ATLANTIC	GBK	FALL	1250	2	186	1973	10	30	41.366667	-69.416667	38	10.2	168.966
COD,ATLANTIC	GBK	FALL	1240	7	187	1973	10	31	41.583333	-68.983333	110	6.2	234.414
COD,ATLANTIC	GBK	FALL	1230	4	188	1973	10	31	41.55	-69.416667	66	7.4	38.88
COD,ATLANTIC	GBK	FALL	1240	1	189	1973	10	31	41.716667	-69.466667	152	6.6	72.738
COD,ATLANTIC	GBK	FALL	1250	3	190	1973	10	31	41.55	-69.583333	43	8.6	8.748
COD,ATLANTIC	GBK	FALL	1250	4	191	1973	10	31	41.6	-69.716667	40	9	282.204
COD,ATLANTIC	GBK	FALL	1230	5	192	1973	10	31	41.7	-69.733333	75	10.2	102.06
COD,ATLANTIC	GBK	FALL	1240	3	205	1973	11	4	42.05	-68.666667	165		19.764
COD,ATLANTIC	GBK	FALL	1240	4	206	1973	11	5	42.05	-68.6	160	6.7	30.132
COD,ATLANTIC	GBK	FALL	1240	5	207	1973	11	5	42.133333	-68.366667	178	8	0
COD,ATLANTIC	GBK	FALL	1240	6	208	1973	11	5	42.166667	-68.383333	186	7.8	0
COD,ATLANTIC	GBK	FALL	1130	1	139	1974	10	11	40.433333	-68.733333	77	12.1	0
COD,ATLANTIC	GBK	FALL	1130	2	142	1974	10	11	40.766667	-68.8	62	14	16.848
COD,ATLANTIC	GBK	FALL	1130	3	143	1974	10	11	40.783333	-68.7	62	14.1	10.368
COD,ATLANTIC	GBK	FALL	1190	2	144	1974	10	12	40.883333	-68.45	42	15	0
COD,ATLANTIC	GBK	FALL	1190	1	145	1974	10	12	40.783333	-68.533333	48	14.4	0
COD,ATLANTIC	GBK	FALL	1130	9	146	1974	10	12	40.65	-68.45	64	13.8	0
COD,ATLANTIC	GBK	FALL	1130	4	147	1974	10	12	40.583333	-68.566667	68	12.6	0
COD,ATLANTIC	GBK	FALL	1140	1	148	1974	10	12	40.333333	-68.383333	119	13.6	0
COD,ATLANTIC	GBK	FALL	1140	4	150	1974	10	12	40.433333	-68.2	134	12	0
COD,ATLANTIC	GBK	FALL	1150	4	151	1974	10	12	40.433333	-68.116667	366	8.8	0
COD,ATLANTIC	GBK	FALL	1140	3	152	1974	10	12	40.333333	-68.033333	161	12.4	0
COD,ATLANTIC	GBK	FALL	1150	2	153	1974	10	12	40.35	-67.75	274	10.4	0
COD,ATLANTIC	GBK	FALL	1140	2	154	1974	10	12	40.466667	-67.95	124	11.1	0
COD,ATLANTIC	GBK	FALL	1130	6	155	1974	10	13	40.833333	-68.183333	53	14	0
COD,ATLANTIC	GBK	FALL	1130	7	156	1974	10	13	40.85	-67.85	64	12.8	0
COD,ATLANTIC	GBK	FALL	1190	4	157	1974	10	13	41.166667	-68.033333	44	15.4	0
COD,ATLANTIC	GBK	FALL	1190	5	158	1974	10	13	41.35	-67.883333	37	16.1	0
COD,ATLANTIC	GBK	FALL	1190	7	159	1974	10	13	41.383333	-67.5	31	15.7	0
COD,ATLANTIC	GBK	FALL	1190	9	161	1974	10	13	41.533333	-67.383333	57	15.4	0
COD,ATLANTIC	GBK	FALL	1190	6	162	1974	10	13	41.266667	-67.266667	48	14.7	0
COD,ATLANTIC	GBK	FALL	1160	1	163	1974	10	13	41.15	-66.95	64	12.1	0
COD,ATLANTIC	GBK	FALL	1160	3	164	1974	10	14	41.05	-66.766667	71	11.5	0
COD,ATLANTIC	GBK	FALL	1130	5	165	1974	10	14	40.983333	-67.05	66	12.2	0
COD,ATLANTIC	GBK	FALL	1130	8	166	1974	10	14	40.85	-67.133333	82	12	0
COD,ATLANTIC	GBK	FALL	1150	3	167	1974	10	14	40.516667	-67.183333	205	9.8	0
COD,ATLANTIC	GBK	FALL	1150	1	168	1974	10	14	40.583333	-67.033333	315	6.9	0
COD,ATLANTIC	GBK	FALL	1170	1	169	1974	10	14	40.866667	-66.666667	165	12	0
COD,ATLANTIC	GBK	FALL	1180	3	170	1974	10	14	40.916667	-66.55	395	7.2	0
COD,ATLANTIC	GBK	FALL	1160	8	173	1974	10	14	41.45	-66.433333	95	10.7	0
COD,ATLANTIC	GBK	FALL	1160	7	174	1974	10	14	41.583333	-66.65	77	11.9	0
COD,ATLANTIC	GBK	FALL	1160	4	175	1974	10	15	41.65	-66.75	75	13.8	0
COD,ATLANTIC	GBK	FALL	1160	2	176	1974	10	15	41.666667	-66.916667	58	14.5	0
COD,ATLANTIC	GBK	FALL	1140	3	246	1976	10	28	40.6	-67.216667	103	14.4	0
COD,ATLANTIC	GBK	FALL	1140	2	247	1976	10	28	40.733333	-66.9	143	11.3	0
COD,ATLANTIC	GBK	FALL	1170	2	248	1976	10	28	40.9	-66.633333	128	12.5	0
COD,ATLANTIC	GBK	FALL	1160	3	249	1976	10	28	41.116667	-66.716667	78	12.3	0
COD,ATLANTIC	GBK	FALL	1160	8	250	1976	10	28	41.266667	-67.05	66	12.6	0
COD,ATLANTIC	GBK	FALL	1160	2	251	1976	10	28	41.166667	-67.2	62	13.3	0
COD,ATLANTIC	GBK	FALL	1190	8	252	1976	10	29	41.333333	-67.183333	42	13.7	0
COD,ATLANTIC	GBK	FALL	1190	3	253	1976	10	29	41.366667	-67.5	38	14.4	0
COD,ATLANTIC	GBK	FALL	1190	5	254	1976	10	29	41.5	-67.35	51	13.4	0
COD,ATLANTIC	GBK	FALL	1190	6	255	1976	10	29	41.733333	-67.2	55	13.4	2.43
COD,ATLANTIC	GBK	FALL	1190	9	256	1976	10	29	41.683333	-67.15	55	13.4	0
COD,ATLANTIC	GBK	FALL	1160	9	257	1976	10	29	41.533333	-66.983333	62	13.7	0
COD,ATLANTIC	GBK	FALL	1160	7	258	1976	10	29	41.733333	-66.833333	62	13.6	2.754
COD,ATLANTIC	GBK	FALL	1160	10	259	1976	10	29	41.683333	-66.516667	69	13	13.77
COD,ATLANTIC	GBK	FALL	1170	4	260	1976	10	29	41.433333	-66.166667	123	11.7	0
COD,ATLANTIC	GBK	FALL	1170	3	261	1976	10	29	41.416667	-66.066667	143	11	2.268
COD,ATLANTIC	GBK	FALL	1170	1	262	1976	10	30	41.666667	-65.866667	139	8.6	0
COD,ATLANTIC	GBK	FALL	1160	4	263	1976	10	30	41.816667	-65.966667	98	10.9	2.43
COD,ATLANTIC	GBK	FALL	1160	5	264	1976	10	30	41.883333	-66.083333	79	11.7	26.73
COD,ATLANTIC	GBK	FALL	1210	3	265	1976	10	30	42.083333	-66.15	82	11.5	67.23
COD,ATLANTIC	GBK	FALL	1160	6	266	1976	10	30	42	-66.283333	78	11.8	25.11
COD,ATLANTIC	GBK	FALL	1160	1	267	1976	10	30	42	-66.516667	80	11.9	46.17
COD,ATLANTIC	GBK	FALL	1210	1	269	1976	10	30	42.133333	-67.083333	68	11.8	42.12
COD,ATLANTIC	GBK	FALL	1220	3	270	1976	10	30	42.15	-67.516667	187	8.5	0
COD,ATLANTIC	GBK	FALL	1200	2	271	1976	10	30	41.95	-67.75	43	11.4	1.62
COD,ATLANTIC	GBK	FALL	1220	1	272	1976	10	30	42.066667	-67.866667	183	8.3	0
COD,ATLANTIC	GBK	FALL	1240	2	274	1976	10	31	42.166667	-68.516667	174	7.9	132.03
COD,ATLANTIC	GBK	FALL	1220	2	275	1976	10	31	41.916667	-68.166667	197	8.4	20.25
COD,ATLANTIC	GBK	FALL	1210	2	276	1976	10	31	41.85	-68.05	68	9.1	6.966
COD,ATLANTIC	GBK	FALL	1200	1	277	1976	10	31	41.7	-67.833333	27	12.6	9.72
COD,ATLANTIC	GBK	FALL	1200	5	278	1976	10	31	41.65	-67.916667	32	12.8	23.49
COD,ATLANTIC	GBK	FALL	1240	4	279	1976	11	1	41.816667	-69.266667	194	8.7	15.39
COD,ATLANTIC	GBK	FALL	1230	5	280	1976	11	1	41.95	-69.833333	73	9.1	34.02
COD,ATLANTIC	GBK	FALL	1250	3	281	1976	11	1	41.75	-69.933333	34	10.5	0
COD,ATLANTIC	GBK	FALL	1240	1	282	1976	11	1	41.683333	-69.583333	134	7.7	65.61
COD,ATLANTIC	GBK	FALL	1240	5	283	1976	11	2	41.716667	-69.316667	188	7.2	79.38
COD,ATLANTIC	GBK	FALL	1230	4	284	1976	11	2	41.483333	-69.366667	75	9	0
COD,ATLANTIC	GBK	FALL	1250	2	285	1976	11	2	41.45	-69.45	42	10.8	59.13
COD,ATLANTIC	GBK	FALL	1250	4	286	1976	11	2	41.183333	-69.3	51	10.3	14.58
COD,ATLANTIC	GBK	FALL	1250	1	287	1976	11	2	41.3	-69.4	52	10.6	40.5
COD,ATLANTIC	GBK	FALL	1150	2	318	1976	11	11	40.116667	-68.65	231	12	0
COD,ATLANTIC	GBK	FALL	1150	1	319	1976	11	11	40.3	-68.016667	228	14.8	0
COD,ATLANTIC	GBK	FALL	1150	3	320	1976	11	11	40.5	-67.2	240	8.7	0
COD,ATLANTIC	GBK	FALL	1180	1	321	1976	11	11	40.766667	-66.7	351	7.5	0
COD,ATLANTIC	GBK	FALL	1180	2	322	1976	11	12	41.7	-65.783333	311	7	0
COD,ATLANTIC	GBK	FALL	1180	3	323	1976	11	12	41.966667	-65.75	324	8.3	5.67
COD,ATLANTIC	GBK	FALL	1150	2	193	1977	10	19	40.2	-68.533333	417	9.7	0
COD,ATLANTIC	GBK	FALL	1140	4	194	1977	10	19	40.316667	-68.333333	140	12.9	0
COD,ATLANTIC	GBK	FALL	1130	9	195	1977	10	19	40.416667	-68.35	108	14.4	0
COD,ATLANTIC	GBK	FALL	1130	7	196	1977	10	19	40.516667	-67.933333	104	14	0
COD,ATLANTIC	GBK	FALL	1130	4	197	1977	10	20	40.833333	-68.166667	54	15	0
COD,ATLANTIC	GBK	FALL	1190	9	198	1977	10	20	40.816667	-68.283333	55	14.7	0
COD,ATLANTIC	GBK	FALL	1130	5	199	1977	10	20	40.683333	-68.283333	71	16.7	0
COD,ATLANTIC	GBK	FALL	1190	6	200	1977	10	20	40.666667	-68.566667	55	16.2	0
COD,ATLANTIC	GBK	FALL	1190	2	201	1977	10	20	40.883333	-68.483333	42	14.9	0
COD,ATLANTIC	GBK	FALL	1130	2	202	1977	10	20	40.9	-68.716667	64	14.9	7.5978
COD,ATLANTIC	GBK	FALL	1230	1	210	1977	10	25	41.516667	-69.35	63	9.7	105.8265
COD,ATLANTIC	GBK	FALL	1250	5	211	1977	10	26	41.416667	-69.416667	39	9.9	103.113
COD,ATLANTIC	GBK	FALL	1230	10	212	1977	10	26	41.4	-69.316667	73	8.7	2.7135
COD,ATLANTIC	GBK	FALL	1250	6	213	1977	10	26	41.333333	-69.35	69	8.8	23.8788
COD,ATLANTIC	GBK	FALL	1250	1	214	1977	10	26	41.35	-69.466667	34	10.9	20.6226
COD,ATLANTIC	GBK	FALL	1240	7	215	1977	10	26	41.816667	-69.316667	188	5.4	23.3361
COD,ATLANTIC	GBK	FALL	1250	2	218	1977	10	26	41.2	-69.366667	48	10.7	34.7328
COD,ATLANTIC	GBK	FALL	1230	7	219	1977	10	26	41.233333	-69.15	91	7.8	47.7576
COD,ATLANTIC	GBK	FALL	1230	9	220	1977	10	26	41.116667	-69.083333	101	8.6	30.3912
COD,ATLANTIC	GBK	FALL	1230	5	221	1977	10	27	41.3	-68.683333	80	9.7	16.281
COD,ATLANTIC	GBK	FALL	1240	5	222	1977	10	27	41.4	-68.766667	127	6.9	3.69036
COD,ATLANTIC	GBK	FALL	1230	8	223	1977	10	27	41.433333	-68.683333	100	7.1	14.6529
COD,ATLANTIC	GBK	FALL	1240	4	224	1977	10	27	41.633333	-68.883333	127	6.1	12.4821
COD,ATLANTIC	GBK	FALL	1230	4	225	1977	10	27	41.566667	-68.483333	86	8.9	2.7135
COD,ATLANTIC	GBK	FALL	1230	3	226	1977	10	27	41.366667	-68.433333	73	11.7	0
COD,ATLANTIC	GBK	FALL	1200	3	227	1977	10	27	41.483333	-68.233333	48	14.2	0
COD,ATLANTIC	GBK	FALL	1200	6	228	1977	10	27	41.583333	-68.133333	31	13.9	16.281
COD,ATLANTIC	GBK	FALL	1200	5	229	1977	10	27	41.433333	-68.033333	37	14.2	31.4766
COD,ATLANTIC	GBK	FALL	1190	4	230	1977	10	27	41.35	-67.783333	35	14.4	0
COD,ATLANTIC	GBK	FALL	1190	7	231	1977	10	27	41.2	-68.116667	46	14.4	2.27934
COD,ATLANTIC	GBK	FALL	1190	8	232	1977	10	27	41.033333	-67.783333	51	12.9	0
COD,ATLANTIC	GBK	FALL	1130	1	233	1977	10	28	41.016667	-67.55	64	12.5	0
COD,ATLANTIC	GBK	FALL	1130	8	234	1977	10	28	41.016667	-67.316667	71	13.3	0
COD,ATLANTIC	GBK	FALL	1130	3	235	1977	10	28	40.766667	-67.316667	93	15.9	0
COD,ATLANTIC	GBK	FALL	1130	10	236	1977	10	28	40.783333	-67.75	67	14.5	0
COD,ATLANTIC	GBK	FALL	1130	6	237	1977	10	28	40.616667	-67.5	96	16.4	0
COD,ATLANTIC	GBK	FALL	1140	3	238	1977	10	28	40.5	-67.483333	132	13	0
COD,ATLANTIC	GBK	FALL	1150	1	239	1977	10	28	40.466667	-67.383333	254	6.5	0
COD,ATLANTIC	GBK	FALL	1140	2	240	1977	10	28	40.666667	-67.083333	139	12.9	0
COD,ATLANTIC	GBK	FALL	1140	1	241	1977	10	28	40.716667	-66.933333	151	12.1	0
COD,ATLANTIC	GBK	FALL	1150	3	242	1977	10	28	40.7	-66.85	214	10.7	0
COD,ATLANTIC	GBK	FALL	1180	1	243	1977	10	28	40.8	-66.7	221	10.3	0
COD,ATLANTIC	GBK	FALL	1160	16	244	1977	10	28	40.95	-66.966667	79	11.4	0
COD,ATLANTIC	GBK	FALL	1170	1	245	1977	10	28	40.966667	-66.5	174	12.3	0
COD,ATLANTIC	GBK	FALL	1160	7	246	1977	10	29	41.15	-66.45	91	11.4	0
COD,ATLANTIC	GBK	FALL	1160	4	247	1977	10	29	41.183333	-66.55	91	10.9	0
COD,ATLANTIC	GBK	FALL	1160	30	527	1978	11	13	41.383333	-66.9	70	11.4	0
COD,ATLANTIC	GBK	FALL	1160	29	528	1978	11	13	41.883333	-66.833333	64	11.1	2.93058
COD,ATLANTIC	GBK	FALL	1210	8	529	1978	11	14	42.133333	-66.95	72	10.3	32.562
COD,ATLANTIC	GBK	FALL	1220	6	530	1978	11	14	42.183333	-66.966667	187	7.3	2.27934
COD,ATLANTIC	GBK	FALL	1220	10	531	1978	11	14	42.166667	-67.716667	196	8	17.9091
COD,ATLANTIC	GBK	FALL	1220	7	532	1978	11	14	42.016667	-67.833333	174	6.6	9.2259
COD,ATLANTIC	GBK	FALL	1210	6	533	1978	11	14	41.833333	-68.1	75	7.5	4.66722
COD,ATLANTIC	GBK	FALL	1220	8	534	1978	11	14	41.966667	-68.033333	197	7.3	21.708
COD,ATLANTIC	GBK	FALL	1130	11	546	1978	11	17	40.65	-68.716667	61	11.7	0
COD,ATLANTIC	GBK	FALL	1190	17	547	1978	11	17	40.766667	-68.6	56	11.7	0
COD,ATLANTIC	GBK	FALL	1130	16	548	1978	11	17	40.883333	-68.7	66	11.9	5.86116
COD,ATLANTIC	GBK	FALL	1190	15	549	1978	11	17	41.016667	-68.55	51	12.7	21.708
COD,ATLANTIC	GBK	FALL	1230	11	550	1978	11	17	41.083333	-68.8	68	11.3	51.33942
COD,ATLANTIC	GBK	FALL	1230	7	551	1978	11	17	41.166667	-69.016667	100	6	22.2507
COD,ATLANTIC	GBK	FALL	1230	9	552	1978	11	17	41.266667	-68.55	62	12.8	8.6832
COD,ATLANTIC	GBK	FALL	1230	10	553	1978	11	18	41.35	-68.533333	69	10.8	10.3113
COD,ATLANTIC	GBK	FALL	1230	8	554	1978	11	18	41.4	-68.35	59	12.7	16.281
COD,ATLANTIC	GBK	FALL	1190	11	555	1978	11	18	41.116667	-67.966667	38	12.1	0
COD,ATLANTIC	GBK	FALL	1190	10	556	1978	11	18	41.183333	-67.533333	44	11.8	0
COD,ATLANTIC	GBK	FALL	1190	18	557	1978	11	18	41.35	-67.55	39	12.7	15.7383
COD,ATLANTIC	GBK	FALL	1190	14	558	1978	11	18	41.466667	-67.816667	33	12.2	71.6364
COD,ATLANTIC	GBK	FALL	1190	16	559	1978	11	18	41.716667	-67.583333	36	12.1	80.3196
COD,ATLANTIC	GBK	FALL	1190	12	560	1978	11	19	41.483333	-67.333333	47	12.5	19.5372
COD,ATLANTIC	GBK	FALL	1190	13	561	1978	11	19	41.266667	-67.166667	53	11.4	0
COD,ATLANTIC	GBK	FALL	1130	15	562	1978	11	19	41.016667	-67.266667	68	10.9	0
COD,ATLANTIC	GBK	FALL	1130	13	563	1978	11	19	40.983333	-67.3	72	10.8	0
COD,ATLANTIC	GBK	FALL	1130	18	564	1978	11	19	40.966667	-67.5	63	11.3	0
COD,ATLANTIC	GBK	FALL	1130	17	565	1978	11	19	40.783333	-67.933333	71	11.2	0
COD,ATLANTIC	GBK	FALL	1130	12	566	1978	11	19	40.6	-67.766667	84	10	0
COD,ATLANTIC	GBK	FALL	1130	14	567	1978	11	19	40.566667	-68.033333	96	9.9	0
COD,ATLANTIC	GBK	FALL	1140	1	279	1979	10	20	40.15	-68.7	157	13.2	0
COD,ATLANTIC	GBK	FALL	1150	1	280	1979	10	20	40.183333	-68.366667	212	12.7	0
COD,ATLANTIC	GBK	FALL	1130	14	281	1979	10	20	40.316667	-68.516667	105	12.9	0
COD,ATLANTIC	GBK	FALL	1130	9	282	1979	10	21	40.433333	-68.566667	89	12.6	0
COD,ATLANTIC	GBK	FALL	1130	17	283	1979	10	21	40.516667	-68.566667	79	13.6	0
COD,ATLANTIC	GBK	FALL	1130	3	284	1979	10	21	40.6	-68.466667	75	14.1	0
COD,ATLANTIC	GBK	FALL	1130	12	285	1979	10	21	40.483333	-68.433333	93	13.3	0
COD,ATLANTIC	GBK	FALL	1130	1	286	1979	10	21	40.55	-68.283333	93	13.5	0
COD,ATLANTIC	GBK	FALL	1130	7	287	1979	10	21	40.683333	-67.933333	80	14	0
COD,ATLANTIC	GBK	FALL	1130	15	288	1979	10	21	40.533333	-67.916667	102	13.5	0
COD,ATLANTIC	GBK	FALL	1140	4	289	1979	10	21	40.45	-68.016667	135	12.7	0
COD,ATLANTIC	GBK	FALL	1130	16	291	1979	10	21	40.6	-67.616667	93	14.1	0
COD,ATLANTIC	GBK	FALL	1140	3	292	1979	10	21	40.55	-67.35	141	12	0
COD,ATLANTIC	GBK	FALL	1130	5	293	1979	10	21	40.683333	-67.283333	93	13	0
COD,ATLANTIC	GBK	FALL	1130	13	294	1979	10	21	40.9	-67.516667	74	12.2	0
COD,ATLANTIC	GBK	FALL	1130	18	295	1979	10	22	40.85	-67.866667	64	13.7	0
COD,ATLANTIC	GBK	FALL	1190	9	296	1979	10	22	40.916667	-67.933333	56	13.7	0
COD,ATLANTIC	GBK	FALL	1190	1	297	1979	10	22	41.133333	-68.083333	43	15.1	0
COD,ATLANTIC	GBK	FALL	1190	15	298	1979	10	22	41.266667	-67.716667	39	14.8	0
COD,ATLANTIC	GBK	FALL	1190	17	299	1979	10	22	41.366667	-67.75	37	15.5	0
COD,ATLANTIC	GBK	FALL	1190	6	300	1979	10	22	41.533333	-67.733333	34	14.6	0
COD,ATLANTIC	GBK	FALL	1190	10	301	1979	10	22	41.416667	-67.383333	42	15.1	0
COD,ATLANTIC	GBK	FALL	1190	5	302	1979	10	22	41.45	-67.2	49	15	0
COD,ATLANTIC	GBK	FALL	1190	8	303	1979	10	22	41.333333	-67.266667	48	14.8	0
COD,ATLANTIC	GBK	FALL	1190	16	304	1979	10	22	41.266667	-67.316667	46	14.8	0
COD,ATLANTIC	GBK	FALL	1190	13	305	1979	10	22	41.233333	-67.516667	44	14.9	0
COD,ATLANTIC	GBK	FALL	1190	2	306	1979	10	22	41.183333	-67.45	48	13.6	0
COD,ATLANTIC	GBK	FALL	1130	2	307	1979	10	22	41.1	-67.366667	62	12.8	0
COD,ATLANTIC	GBK	FALL	1130	4	308	1979	10	23	41.05	-67.2	68	12.3	0
COD,ATLANTIC	GBK	FALL	1130	10	309	1979	10	23	40.883333	-67.233333	83	12.2	0
COD,ATLANTIC	GBK	FALL	1130	6	310	1979	10	23	40.883333	-67.066667	85	12.4	0
COD,ATLANTIC	GBK	FALL	1140	2	311	1979	10	23	40.716667	-67.016667	118	14.3	0
COD,ATLANTIC	GBK	FALL	1150	2	312	1979	10	23	40.7	-66.866667	207	10.9	0
COD,ATLANTIC	GBK	FALL	1160	10	313	1979	10	23	40.966667	-66.7	82	12.9	0
COD,ATLANTIC	GBK	FALL	1160	15	314	1979	10	23	41.05	-66.783333	75	12.7	0
COD,ATLANTIC	GBK	FALL	1160	8	315	1979	10	23	41.183333	-66.883333	65	12.4	0
COD,ATLANTIC	GBK	FALL	1170	3	316	1979	10	23	41.116667	-66.433333	112	12.5	0
COD,ATLANTIC	GBK	FALL	1160	2	317	1979	10	23	41.216667	-66.416667	90	13.1	0
COD,ATLANTIC	GBK	FALL	1160	7	318	1979	10	23	41.383333	-66.716667	77	12.2	37.4463
COD,ATLANTIC	GBK	FALL	1160	17	319	1979	10	23	41.466667	-66.833333	69	12.8	0
COD,ATLANTIC	GBK	FALL	1160	6	320	1979	10	23	41.333333	-66.916667	68	12.4	0
COD,ATLANTIC	GBK	FALL	1160	9	321	1979	10	24	41.433333	-66.966667	66	12.9	0
COD,ATLANTIC	GBK	FALL	1190	12	322	1979	10	24	41.65	-67.166667	55	14.8	4.8843
COD,ATLANTIC	GBK	FALL	1190	18	323	1979	10	24	41.766667	-67.1	57	14.6	36.9036
COD,ATLANTIC	GBK	FALL	1160	5	324	1979	10	24	41.833333	-67.85	65	14.1	17.3664
COD,ATLANTIC	GBK	FALL	1160	19	325	1979	10	24	41.833333	-66.8	60	13.7	6.83802
COD,ATLANTIC	GBK	FALL	1160	13	326	1979	10	24	41.716667	-66.8	66	14.3	0
COD,ATLANTIC	GBK	FALL	1160	12	327	1979	10	24	41.666667	-66.75	69	14.1	0
COD,ATLANTIC	GBK	FALL	1160	14	328	1979	10	24	41.766667	-66.616667	71	13.3	20.6226
COD,ATLANTIC	GBK	FALL	1160	20	329	1979	10	24	41.733333	-66.3	83	12	17.3664
COD,ATLANTIC	GBK	FALL	1160	16	330	1979	10	24	41.533333	-66.266667	89	11.7	0
COD,ATLANTIC	GBK	FALL	1170	4	331	1979	10	24	41.516667	-66	132	12.8	10.854
COD,ATLANTIC	GBK	FALL	1180	1	332	1979	10	24	41.55	-65.933333	205	12.4	119.394
COD,ATLANTIC	GBK	FALL	1180	2	333	1979	10	24	41.633333	-65.866667	205	9.9	56.9835
COD,ATLANTIC	GBK	FALL	1170	1	334	1979	10	24	41.666667	-65.9	116	13.2	3.69036
COD,ATLANTIC	GBK	FALL	1170	2	335	1979	10	25	41.766667	-65.833333	129	13	9.2259
COD,ATLANTIC	GBK	FALL	1190	4	336	1979	10	25	41.8	-67.366667	50	13.9	24.9642
COD,ATLANTIC	GBK	FALL	1200	6	337	1979	10	25	41.833333	-67.416667	49	14.3	24.9642
COD,ATLANTIC	GBK	FALL	1200	2	338	1979	10	25	41.933333	-67.283333	50	13.9	7.0551
COD,ATLANTIC	GBK	FALL	1200	1	339	1979	10	25	42.05	-67.216667	48	13.4	93.3444
COD,ATLANTIC	GBK	FALL	1210	2	340	1979	10	26	42.083333	-67.066667	58	13.5	47.2149
COD,ATLANTIC	GBK	FALL	1160	10	248	1977	10	29	41.233333	-66.916667	68	11.1	0
COD,ATLANTIC	GBK	FALL	1190	1	249	1977	10	29	41.316667	-67.55	40	14.6	0
COD,ATLANTIC	GBK	FALL	1190	5	250	1977	10	29	41.433333	-67.483333	36	14.5	0
COD,ATLANTIC	GBK	FALL	1190	3	251	1977	10	29	41.5	-67.383333	48	14.5	0
COD,ATLANTIC	GBK	FALL	1160	12	252	1977	10	29	41.4	-66.983333	64	11.7	0
COD,ATLANTIC	GBK	FALL	1160	15	253	1977	10	29	41.45	-66.816667	73	11.7	0
COD,ATLANTIC	GBK	FALL	1160	14	254	1977	10	29	41.516667	-66.983333	64	12.6	0
COD,ATLANTIC	GBK	FALL	1190	11	255	1977	10	29	41.716667	-67.166667	58	13.5	1.30248
COD,ATLANTIC	GBK	FALL	1160	8	256	1977	10	29	41.733333	-66.883333	64	13.3	9.2259
COD,ATLANTIC	GBK	FALL	1160	5	257	1977	10	29	41.783333	-66.833333	64	12.8	2.82204
COD,ATLANTIC	GBK	FALL	1160	13	258	1977	10	29	41.616667	-66.683333	76	12.6	1.51956
COD,ATLANTIC	GBK	FALL	1160	2	259	1977	10	30	41.6	-66.516667	78	11.7	5.427
COD,ATLANTIC	GBK	FALL	1160	9	260	1977	10	30	41.866667	-66.333333	83	10.9	30.3912
COD,ATLANTIC	GBK	FALL	1160	3	261	1977	10	30	41.766667	-66.283333	84	10.8	2.1708
COD,ATLANTIC	GBK	FALL	1160	17	262	1977	10	30	41.7	-66.3	85	10.5	0
COD,ATLANTIC	GBK	FALL	1160	1	263	1977	10	30	41.483333	-66.283333	91	10.4	1.0854
COD,ATLANTIC	GBK	FALL	1170	7	264	1977	10	30	41.4	-66.216667	201	10.5	2.49642
COD,ATLANTIC	GBK	FALL	1170	3	265	1977	10	30	41.433333	-66.083333	130	12.3	2.93058
COD,ATLANTIC	GBK	FALL	1170	5	266	1977	10	30	41.466667	-66.083333	126	11.9	0
COD,ATLANTIC	GBK	FALL	1170	2	267	1977	10	30	41.633333	-65.916667	124	8.8	0
COD,ATLANTIC	GBK	FALL	1170	6	268	1977	10	30	41.9	-65.883333	120	8	78.1488
COD,ATLANTIC	GBK	FALL	1170	4	269	1977	10	30	41.883333	-65.85	135	8.5	16.8237
COD,ATLANTIC	GBK	FALL	1160	6	270	1977	10	31	42.033333	-66.1	94	7.8	21.1653
COD,ATLANTIC	GBK	FALL	1210	4	271	1977	10	31	42.1	-66.133333	97	7.8	14.1102
COD,ATLANTIC	GBK	FALL	1210	1	272	1977	10	31	42.116667	-66.366667	89	7.2	39.6171
COD,ATLANTIC	GBK	FALL	1220	3	273	1977	10	31	42.15	-66.483333	155	7.7	10.3113
COD,ATLANTIC	GBK	FALL	1210	6	275	1977	10	31	42.1	-66.55	82	8.3	47.7576
COD,ATLANTIC	GBK	FALL	1210	8	277	1977	10	31	42.133333	-66.85	75	7.1	156.2976
COD,ATLANTIC	GBK	FALL	1160	11	278	1977	10	31	42.016667	-66.833333	69	10.5	37.989
COD,ATLANTIC	GBK	FALL	1210	7	279	1977	10	31	42.133333	-67.2	97	7.9	5.427
COD,ATLANTIC	GBK	FALL	1220	4	280	1977	10	31	42.183333	-67.233333	179	7.6	23.8788
COD,ATLANTIC	GBK	FALL	1210	2	281	1977	11	1	42.116667	-67.366667	87	9.6	103.113
COD,ATLANTIC	GBK	FALL	1200	1	282	1977	11	1	41.966667	-67.316667	55	11.8	88.4601
COD,ATLANTIC	GBK	FALL	1200	4	283	1977	11	1	41.8	-67.683333	39	12.6	14.43582
COD,ATLANTIC	GBK	FALL	1190	10	284	1977	11	1	41.633333	-67.633333	52	12.9	27.135
COD,ATLANTIC	GBK	FALL	1200	2	285	1977	11	1	41.783333	-67.733333	30	11.8	46.6722
COD,ATLANTIC	GBK	FALL	1200	7	286	1977	11	1	41.783333	-68.016667	48	11.1	5.427
COD,ATLANTIC	GBK	FALL	1210	3	287	1977	11	1	41.85	-67.966667	62	11.4	4.55868
COD,ATLANTIC	GBK	FALL	1220	1	288	1977	11	1	41.983333	-67.9	175	5.9	0
COD,ATLANTIC	GBK	FALL	1220	2	339	1977	11	6	41.866667	-68.15	166	6.3	10.854
COD,ATLANTIC	GBK	FALL	1210	5	340	1977	11	6	41.8	-68.2	91	6.7	22.2507
COD,ATLANTIC	GBK	FALL	1240	6	341	1977	11	6	41.966667	-68.666667	158	5.8	32.562
COD,ATLANTIC	GBK	FALL	1240	1	342	1977	11	6	42.166667	-68.783333	198		32.562
COD,ATLANTIC	GBK	FALL	1250	7	343	1977	11	6	42	-69.933333	42	10.3	4.66722
COD,ATLANTIC	GBK	FALL	1230	2	344	1977	11	6	41.933333	-69.833333	76	9.6	4.99284
COD,ATLANTIC	GBK	FALL	1250	3	345	1977	11	6	41.9	-69.866667	55	10.3	42.3306
COD,ATLANTIC	GBK	FALL	1250	4	346	1977	11	7	41.733333	-69.833333	41	10	11.3967
COD,ATLANTIC	GBK	FALL	1230	6	347	1977	11	7	41.683333	-69.633333	89	8.1	4.77576
COD,ATLANTIC	GBK	FALL	1240	2	363	1977	11	29	42.383333	-68.566667	175	6	19.5372
COD,ATLANTIC	GBK	FALL	1240	3	364	1977	11	29	42.316667	-68.466667	191	6.8	9.7686
COD,ATLANTIC	GBK	FALL	1240	10	423	1977	12	13	41.516667	-69.25	140	8.1	2.93058
COD,ATLANTIC	GBK	FALL	1240	11	424	1977	12	13	41.75	-69.1	168	7.1	13.0248
COD,ATLANTIC	GBK	FALL	1240	12	425	1977	12	13	42.1	-69.166667	181	5.7	18.9945
COD,ATLANTIC	GBK	FALL	1240	8	432	1977	12	15	42.233333	-68.933333	182	5.6	70.551
COD,ATLANTIC	GBK	FALL	1240	9	434	1977	12	15	42.133333	-68.533333	176	7.6	41.2452
COD,ATLANTIC	GBK	FALL	1140	1	242	1978	10	1	40.216667	-68.666667	138	10.8	0
COD,ATLANTIC	GBK	FALL	1150	1	243	1978	10	1	40.2	-68.483333	262	10.4	0
COD,ATLANTIC	GBK	FALL	1150	3	244	1978	10	1	40.3	-68.016667	236	9.3	0
COD,ATLANTIC	GBK	FALL	1140	3	245	1978	10	1	40.433333	-67.916667	145	10.9	0
COD,ATLANTIC	GBK	FALL	1140	2	246	1978	10	1	40.4	-67.733333	140	11.3	0
COD,ATLANTIC	GBK	FALL	1140	4	247	1978	10	1	40.533333	-67.716667	131	11.8	0
COD,ATLANTIC	GBK	FALL	1130	1	248	1978	10	2	40.633333	-67.666667	81	9.6	0
COD,ATLANTIC	GBK	FALL	1130	2	249	1978	10	2	40.8	-67.3	91	9.2	0
COD,ATLANTIC	GBK	FALL	1130	5	250	1978	10	2	40.966667	-67.2	77	10.2	0
COD,ATLANTIC	GBK	FALL	1160	9	251	1978	10	2	40.983333	-66.966667	75	9.8	0
COD,ATLANTIC	GBK	FALL	1150	2	252	1978	10	2	40.733333	-66.8	214	10.5	0
COD,ATLANTIC	GBK	FALL	1170	1	253	1978	10	2	40.8	-66.75	145	13.2	0
COD,ATLANTIC	GBK	FALL	1180	2	254	1978	10	2	40.883333	-66.55	344	7.8	0
COD,ATLANTIC	GBK	FALL	1170	2	255	1978	10	2	41.1	-66.416667	128	10.3	0
COD,ATLANTIC	GBK	FALL	1180	1	256	1978	10	2	41.366667	-66	212	9.8	11.9394
COD,ATLANTIC	GBK	FALL	1170	4	257	1978	10	2	41.45	-66.066667	101	7.7	0
COD,ATLANTIC	GBK	FALL	1160	17	258	1978	10	2	41.466667	-66.15	92	7.5	0
COD,ATLANTIC	GBK	FALL	1160	12	259	1978	10	3	41.483333	-66.3	89	8.6	0
COD,ATLANTIC	GBK	FALL	1160	18	260	1978	10	3	41.65	-66.366667	82	10.5	0
COD,ATLANTIC	GBK	FALL	1160	19	261	1978	10	3	41.583333	-66.216667	91	8.4	0
COD,ATLANTIC	GBK	FALL	1160	7	262	1978	10	3	41.716667	-65.966667	105	6.9	1.30248
COD,ATLANTIC	GBK	FALL	1170	3	263	1978	10	3	41.833333	-65.866667	124	6.4	59.1543
COD,ATLANTIC	GBK	FALL	1180	3	264	1978	10	3	41.866667	-65.75	204	8.6	21.1653
COD,ATLANTIC	GBK	FALL	1160	20	265	1978	10	3	41.866667	-65.95	102	6.9	78.1488
COD,ATLANTIC	GBK	FALL	1160	1	266	1978	10	3	41.85	-66.066667	93	7.2	9.2259
COD,ATLANTIC	GBK	FALL	1160	5	267	1978	10	3	41.933333	-66.033333	93	6.6	130.7907
COD,ATLANTIC	GBK	FALL	1160	15	268	1978	10	3	42	-66.35	84	8.4	49.9284
COD,ATLANTIC	GBK	FALL	1160	14	269	1978	10	4	42	-66.516667	80	10.1	67.2948
COD,ATLANTIC	GBK	FALL	1160	13	270	1978	10	4	41.8	-66.95	61	13.7	0
COD,ATLANTIC	GBK	FALL	1160	6	271	1978	10	4	41.633333	-66.666667	73	13.3	0
COD,ATLANTIC	GBK	FALL	1160	23	272	1978	10	4	41.533333	-66.766667	71	13.2	0
COD,ATLANTIC	GBK	FALL	1160	21	273	1978	10	4	41.4	-66.666667	82	10.9	0
COD,ATLANTIC	GBK	FALL	1160	4	274	1978	10	4	41.183333	-66.866667	70	10.9	0
COD,ATLANTIC	GBK	FALL	1160	22	275	1978	10	4	41.066667	-67.1	64	10.6	0
COD,ATLANTIC	GBK	FALL	1130	6	276	1978	10	4	41.116667	-67.383333	58	13.2	0
COD,ATLANTIC	GBK	FALL	1130	10	277	1978	10	4	40.916667	-67.8	59	12.6	0
COD,ATLANTIC	GBK	FALL	1130	3	278	1978	10	4	40.716667	-68.183333	68	11.1	0
COD,ATLANTIC	GBK	FALL	1130	4	279	1978	10	4	40.6	-68.45	70		0
COD,ATLANTIC	GBK	FALL	1130	7	280	1978	10	5	40.35	-68.466667	105	11	0
COD,ATLANTIC	GBK	FALL	1130	8	281	1978	10	5	40.516667	-68.65	70	13.3	0
COD,ATLANTIC	GBK	FALL	1130	9	282	1978	10	5	40.85	-68.866667	68	13.8	14.6529
COD,ATLANTIC	GBK	FALL	1250	1	291	1978	10	10	41.683333	-69.783333	37	10.6	182.8899
COD,ATLANTIC	GBK	FALL	1230	1	292	1978	10	10	41.716667	-69.75	78	8.3	110.7108
COD,ATLANTIC	GBK	FALL	1250	2	293	1978	10	11	41.4	-69.383333	38	10.2	515.565
COD,ATLANTIC	GBK	FALL	1250	3	294	1978	10	11	41.25	-69.383333	52	11	11.9394
COD,ATLANTIC	GBK	FALL	1250	4	295	1978	10	11	41.166667	-69.316667	49	10.9	124.821
COD,ATLANTIC	GBK	FALL	1230	5	296	1978	10	11	41.066667	-68.983333	84	13.4	0
COD,ATLANTIC	GBK	FALL	1230	3	297	1978	10	11	41.25	-68.816667	100	7.2	0.75978
COD,ATLANTIC	GBK	FALL	1230	2	298	1978	10	11	41.066667	-68.683333	63	13.8	9.55152
COD,ATLANTIC	GBK	FALL	1190	8	299	1978	10	11	40.8	-68.366667	54	13.3	0
COD,ATLANTIC	GBK	FALL	1190	4	300	1978	10	11	40.883333	-68.316667	49	13.8	0
COD,ATLANTIC	GBK	FALL	1190	5	301	1978	10	11	41.033333	-68.25	48	13.9	0
COD,ATLANTIC	GBK	FALL	1190	7	302	1978	10	11	41.266667	-68.05	46	14.6	0
COD,ATLANTIC	GBK	FALL	1200	4	303	1978	10	11	41.3	-68.233333	46	14.8	7.5978
COD,ATLANTIC	GBK	FALL	1200	1	304	1978	10	11	41.25	-68.366667	53	14.1	6.72948
COD,ATLANTIC	GBK	FALL	1200	5	305	1978	10	11	41.183333	-68.4	51	14.3	17.3664
COD,ATLANTIC	GBK	FALL	1200	7	306	1978	10	12	41.183333	-68.483333	59	13.9	30.3912
COD,ATLANTIC	GBK	FALL	1230	4	307	1978	10	12	41.283333	-68.6	63	9.4	15.1956
COD,ATLANTIC	GBK	FALL	1230	6	308	1978	10	12	41.45	-68.616667	93	5.6	0.65124
COD,ATLANTIC	GBK	FALL	1200	2	309	1978	10	12	41.516667	-68.333333	49	13.8	0
COD,ATLANTIC	GBK	FALL	1200	10	310	1978	10	12	41.466667	-68.15	45	14.7	0
COD,ATLANTIC	GBK	FALL	1200	9	311	1978	10	12	41.616667	-68.25	29	14.1	0
COD,ATLANTIC	GBK	FALL	1200	6	312	1978	10	12	41.583333	-68.1	34	14.5	9.2259
COD,ATLANTIC	GBK	FALL	1200	13	313	1978	10	12	41.683333	-68.05	31	13.8	28.2204
COD,ATLANTIC	GBK	FALL	1200	12	314	1978	10	12	41.85	-67.9	47	12.7	0
COD,ATLANTIC	GBK	FALL	1200	8	315	1978	10	12	41.7	-67.716667	33	14.3	0
COD,ATLANTIC	GBK	FALL	1200	3	316	1978	10	12	41.766667	-67.6	40	14.4	14.6529
COD,ATLANTIC	GBK	FALL	1190	1	317	1978	10	12	41.666667	-67.483333	47	14.7	0
COD,ATLANTIC	GBK	FALL	1190	3	318	1978	10	12	41.416667	-67.55	36	14.9	0
COD,ATLANTIC	GBK	FALL	1190	9	319	1978	10	12	41.233333	-67.433333	42	13.9	0
COD,ATLANTIC	GBK	FALL	1160	26	320	1978	10	13	41.133333	-67.066667	63	12.1	0
COD,ATLANTIC	GBK	FALL	1160	8	321	1978	10	13	41.266667	-67.066667	64	12.6	0
COD,ATLANTIC	GBK	FALL	1160	25	322	1978	10	13	41.283333	-66.95	68	11.9	0
COD,ATLANTIC	GBK	FALL	1190	6	323	1978	10	13	41.433333	-67.133333	51	13.6	0
COD,ATLANTIC	GBK	FALL	1160	24	324	1978	10	13	41.466667	-67.066667	60	13.3	0
COD,ATLANTIC	GBK	FALL	1160	16	325	1978	10	13	41.45	-66.883333	67	12.1	0
COD,ATLANTIC	GBK	FALL	1160	2	326	1978	10	13	41.6	-66.716667	70	12.8	0
COD,ATLANTIC	GBK	FALL	1160	10	327	1978	10	13	41.75	-66.533333	73	12.4	0
COD,ATLANTIC	GBK	FALL	1160	3	328	1978	10	13	41.966667	-66.2	86	8.6	61.8678
COD,ATLANTIC	GBK	FALL	1220	4	332	1978	10	14	42.116667	-66.383333	104	7.3	71.6364
COD,ATLANTIC	GBK	FALL	1220	5	333	1978	10	14	42.133333	-66.55	154	6.5	69.4656
COD,ATLANTIC	GBK	FALL	1210	1	334	1978	10	14	42.083333	-66.583333	81	9.9	11.9394
COD,ATLANTIC	GBK	FALL	1210	2	335	1978	10	14	42.133333	-66.766667	99	8.4	47.7576
COD,ATLANTIC	GBK	FALL	1160	11	336	1978	10	14	41.95	-66.85	59	13.1	0
COD,ATLANTIC	GBK	FALL	1210	4	337	1978	10	14	42.1	-67.133333	66	7.7	283.2894
COD,ATLANTIC	GBK	FALL	1190	2	338	1978	10	14	41.9	-67.183333	56	13.5	43.416
COD,ATLANTIC	GBK	FALL	1200	14	339	1978	10	14	41.966667	-67.283333	51	13.7	0
COD,ATLANTIC	GBK	FALL	1200	11	340	1978	10	14	41.9	-67.433333	57	13.9	12.4821
COD,ATLANTIC	GBK	FALL	1210	3	341	1978	10	14	42.066667	-67.533333	83	9.4	0
COD,ATLANTIC	GBK	FALL	1220	1	342	1978	10	15	42.133333	-67.533333	182	6.6	22.7934
COD,ATLANTIC	GBK	FALL	1240	19	353	1978	10	16	42.25	-68.633333	189	5.6	14.6529
COD,ATLANTIC	GBK	FALL	1240	1	354	1978	10	16	42.133333	-68.533333	178	5.5	19.5372
COD,ATLANTIC	GBK	FALL	1240	9	355	1978	10	16	42.066667	-68.316667	189	6.2	14.1102
COD,ATLANTIC	GBK	FALL	1220	3	357	1978	10	16	41.95	-67.95	165	5.7	8.1405
COD,ATLANTIC	GBK	FALL	1210	5	358	1978	10	16	41.733333	-68.316667	78	6.6	36.9036
COD,ATLANTIC	GBK	FALL	1220	2	359	1978	10	16	41.766667	-68.4	198	6.2	11.3967
COD,ATLANTIC	GBK	FALL	1240	16	360	1978	10	17	41.7	-69.466667	160	5.8	64.0386
COD,ATLANTIC	GBK	FALL	1240	18	361	1978	10	17	41.616667	-69.266667	174	5.3	13.0248
COD,ATLANTIC	GBK	FALL	1240	22	362	1978	10	17	41.533333	-69.233333	152	5.4	14.6529
COD,ATLANTIC	GBK	FALL	1240	12	364	1978	10	17	41.383333	-69.05	156	5.1	84.6612
COD,ATLANTIC	GBK	FALL	1240	23	365	1978	10	17	41.283333	-69.083333	158	5.2	90.0882
COD,ATLANTIC	GBK	FALL	1240	4	366	1978	10	17	41.316667	-68.916667	140	5.4	112.8816
COD,ATLANTIC	GBK	FALL	1240	15	367	1978	10	17	41.416667	-68.9	142	4.9	54.27
COD,ATLANTIC	GBK	FALL	1240	10	368	1978	10	17	41.483333	-68.766667	152	4.9	52.0992
COD,ATLANTIC	GBK	FALL	1240	7	369	1978	10	17	41.6	-68.833333	134	5.1	76.5207
COD,ATLANTIC	GBK	FALL	1240	11	370	1978	10	17	41.7	-68.85	163	5.1	61.8678
COD,ATLANTIC	GBK	FALL	1240	8	371	1978	10	17	41.7	-68.733333	168	5.1	23.3361
COD,ATLANTIC	GBK	FALL	1240	13	372	1978	10	18	41.616667	-68.55	159	5.3	0
COD,ATLANTIC	GBK	FALL	1240	14	374	1978	10	18	41.816667	-68.8	168	5.4	19.5372
COD,ATLANTIC	GBK	FALL	1240	3	375	1978	10	18	41.833333	-68.866667	154	5.3	77.6061
COD,ATLANTIC	GBK	FALL	1240	6	376	1978	10	18	41.9	-68.783333	138	5.1	61.8678
COD,ATLANTIC	GBK	FALL	1240	5	377	1978	10	18	42.033333	-68.783333	136	5.1	46.6722
COD,ATLANTIC	GBK	FALL	1240	21	378	1978	10	18	41.916667	-69.05	193	5.6	39.0744
COD,ATLANTIC	GBK	FALL	1240	2	379	1978	10	18	41.833333	-69.116667	204	5.4	22.7934
COD,ATLANTIC	GBK	FALL	1240	20	381	1978	10	18	42.066667	-69.05	171	5.3	27.135
COD,ATLANTIC	GBK	FALL	1240	17	382	1978	10	18	42.133333	-69.15	192	5.5	6.5124
COD,ATLANTIC	GBK	FALL	1220	9	517	1978	11	12	42.15	-66.466667	119	6.9	34.7328
COD,ATLANTIC	GBK	FALL	1210	7	518	1978	11	12	42.1	-66.1	138	8.3	49.3857
COD,ATLANTIC	GBK	FALL	1160	28	519	1978	11	12	41.9	-66.15	88	8.9	103.113
COD,ATLANTIC	GBK	FALL	1180	5	520	1978	11	13	41.966667	-65.766667	236	7.7	32.562
COD,ATLANTIC	GBK	FALL	1170	5	521	1978	11	13	41.9	-66.8	151	8.2	7.0551
COD,ATLANTIC	GBK	FALL	1170	7	522	1978	11	13	41.7	-66.7	139	9.1	6.72948
COD,ATLANTIC	GBK	FALL	1170	6	523	1978	11	13	41.666667	-65.883333	139	8.9	0
COD,ATLANTIC	GBK	FALL	1170	8	524	1978	11	13	41.416667	-66.15	121	9.3	0
COD,ATLANTIC	GBK	FALL	1180	4	525	1978	11	13	41.183333	-66.283333	274	8.3	1.30248
COD,ATLANTIC	GBK	FALL	1160	27	526	1978	11	13	41.15	-66.533333	95	9.3	0
COD,ATLANTIC	GBK	FALL	1230	2	289	1981	10	20	41.15	-68.75	65	12.4	12.4821
COD,ATLANTIC	GBK	FALL	1230	1	290	1981	10	20	41.1	-68.783333	61	13.6	34.7328
COD,ATLANTIC	GBK	FALL	1190	3	291	1981	10	20	40.883333	-68.65	63	14.2	11.9394
COD,ATLANTIC	GBK	FALL	1190	8	292	1981	10	20	40.816667	-68.566667	58	14.2	0
COD,ATLANTIC	GBK	FALL	1190	4	293	1981	10	21	40.9	-68.333333	49	14.1	0
COD,ATLANTIC	GBK	FALL	1130	9	294	1981	10	21	40.766667	-68.133333	62	12.7	0
COD,ATLANTIC	GBK	FALL	1190	7	295	1981	10	21	41.15	-68.2	45	14.3	0
COD,ATLANTIC	GBK	FALL	1200	6	296	1981	10	21	41.3	-68.266667	50	14.1	56.4408
COD,ATLANTIC	GBK	FALL	1200	4	297	1981	10	21	41.233333	-68.433333	57	13.5	0
COD,ATLANTIC	GBK	FALL	1230	4	298	1981	10	21	41.4	-68.45	73	11.6	0
COD,ATLANTIC	GBK	FALL	1230	3	299	1981	10	21	41.5	-68.416667	71	11.4	0
COD,ATLANTIC	GBK	FALL	1240	1	300	1981	10	21	41.7	-68.666667	177	5.5	0
COD,ATLANTIC	GBK	FALL	1200	7	301	1981	10	21	41.533333	-68.3	45	12.8	0
COD,ATLANTIC	GBK	FALL	1210	1	303	1981	10	22	41.833333	-68.1	84	7	10.3113
COD,ATLANTIC	GBK	FALL	1200	1	304	1981	10	22	41.666667	-68.033333	33	13.2	39.0744
COD,ATLANTIC	GBK	FALL	1200	2	305	1981	10	21	41.566667	-67.883333	39	12.7	16.8237
COD,ATLANTIC	GBK	FALL	1200	5	306	1981	10	22	41.716667	-67.716667	35	12.3	27.6777
COD,ATLANTIC	GBK	FALL	1210	4	307	1981	10	22	41.916667	-67.916667	90	10.7	1.95372
COD,ATLANTIC	GBK	FALL	1220	4	308	1981	10	22	42.033333	-67.766667	169	7.3	0
COD,ATLANTIC	GBK	FALL	1220	2	309	1981	10	22	42.1	-67.533333	121	7.2	1.6281
COD,ATLANTIC	GBK	FALL	1200	3	310	1981	10	22	42.033333	-67.4	49	11.6	18.9945
COD,ATLANTIC	GBK	FALL	1200	8	311	1981	10	22	41.95	-67.466667	50	11.7	8.6832
COD,ATLANTIC	GBK	FALL	1200	9	312	1981	10	23	42.066667	-67.266667	50	11.5	24.9642
COD,ATLANTIC	GBK	FALL	1210	2	313	1981	10	23	42.133333	-67.1	66	10.8	49.9284
COD,ATLANTIC	GBK	FALL	1220	3	314	1981	10	23	42.183333	-67	169	7.6	0
COD,ATLANTIC	GBK	FALL	1220	1	315	1981	10	23	42.166667	-66.666667	148	7.2	6.5124
COD,ATLANTIC	GBK	FALL	1210	3	316	1981	10	23	42.116667	-66.733333	74	8	16.8237
COD,ATLANTIC	GBK	FALL	1160	3	317	1981	10	23	42.05	-66.766667	75	10.5	21.1653
COD,ATLANTIC	GBK	FALL	1160	6	318	1981	10	23	41.95	-66.766667	69	11.1	32.0193
COD,ATLANTIC	GBK	FALL	1160	4	319	1981	10	23	41.683333	-66.833333	66	13.4	0
COD,ATLANTIC	GBK	FALL	1160	10	320	1981	10	23	41.583333	-66.683333	76	11.7	0
COD,ATLANTIC	GBK	FALL	1160	1	321	1981	10	24	41.983333	-66.4	85	9.7	33.6474
COD,ATLANTIC	GBK	FALL	1160	9	322	1981	10	24	41.9	-66.1	95	9.5	3.2562
COD,ATLANTIC	GBK	FALL	1170	1	323	1981	10	24	41.966667	-65.866667	157	7.2	24.4215
COD,ATLANTIC	GBK	FALL	1180	1	324	1981	10	24	41.95	-65.733333	242	5.3	5.64408
COD,ATLANTIC	GBK	FALL	1170	4	325	1981	10	24	41.8	-65.783333	146	7.9	84.1185
COD,ATLANTIC	GBK	FALL	1180	2	326	1981	10	24	41.65	-65.816667	264	7.2	0
COD,ATLANTIC	GBK	FALL	1170	3	327	1981	10	24	41.566667	-66	128	8.5	13.5675
COD,ATLANTIC	GBK	FALL	1160	2	330	1981	10	24	41.166667	-66.516667	94	8.1	2.1708
COD,ATLANTIC	GBK	FALL	1160	7	331	1981	10	24	41.083333	-66.483333	93	8.2	0.5427
COD,ATLANTIC	GBK	FALL	1170	2	332	1981	10	25	41.1	-66.45	126	8.3	4.12452
COD,ATLANTIC	GBK	FALL	1180	3	333	1981	10	25	40.983333	-66.416667	382	6.5	0
COD,ATLANTIC	GBK	FALL	1160	5	334	1981	10	25	41.033333	-66.866667	76	9.2	0
COD,ATLANTIC	GBK	FALL	1160	8	335	1981	10	25	40.966667	-66.916667	80	9.3	0
COD,ATLANTIC	GBK	FALL	1130	1	336	1981	10	25	40.95	-67.4	78	11.9	0
COD,ATLANTIC	GBK	FALL	1130	5	337	1981	10	25	40.9	-67.333333	83	10.3	0
COD,ATLANTIC	GBK	FALL	1130	8	338	1981	10	25	40.766667	-67.333333	96	9.3	0
COD,ATLANTIC	GBK	FALL	1130	3	339	1981	10	25	40.65	-67.266667	103	8.8	0
COD,ATLANTIC	GBK	FALL	1140	4	340	1981	10	25	40.533333	-67.366667	145	10.1	0
COD,ATLANTIC	GBK	FALL	1130	7	341	1981	10	25	40.616667	-67.516667	97	8.9	0
COD,ATLANTIC	GBK	FALL	1130	6	342	1981	10	25	40.516667	-67.833333	105	9.1	0
COD,ATLANTIC	GBK	FALL	1150	2	343	1981	10	26	40.316667	-67.966667	266	7.9	0
COD,ATLANTIC	GBK	FALL	1140	1	344	1981	10	26	40.366667	-68.033333	146	9.8	0
COD,ATLANTIC	GBK	FALL	1130	2	347	1981	10	26	40.933333	-67.833333	60		0
COD,ATLANTIC	GBK	FALL	1190	5	348	1981	10	26	41.183333	-67.55	45	13.2	0
COD,ATLANTIC	GBK	FALL	1190	9	349	1981	10	26	41.266667	-67.616667	41	13.9	0
COD,ATLANTIC	GBK	FALL	1190	2	350	1981	10	26	41.216667	-67.266667	55	13.3	0
COD,ATLANTIC	GBK	FALL	1190	1	351	1981	10	26	41.633333	-67.283333	53	12.3	20.6226
COD,ATLANTIC	GBK	FALL	1190	6	352	1981	10	26	41.666667	-67.183333	57	12.8	13.0248
COD,ATLANTIC	GBK	FALL	1220	5	356	1981	10	27	42.166667	-67.183333	132	6.7	1.84518
COD,ATLANTIC	GBK	FALL	1240	3	546	1981	11	6	42.1	-69.166667	185	5.2	5.832
COD,ATLANTIC	GBK	FALL	1240	6	548	1981	11	7	42.25	-68.483333	172	6.1	75.33
COD,ATLANTIC	GBK	FALL	1240	2	549	1981	11	7	42.333333	-68.516667	168	5	51.84
COD,ATLANTIC	GBK	FALL	1230	2	262	1982	10	14	41.1	-68.95	92	9.8	0.162
COD,ATLANTIC	GBK	FALL	1240	4	263	1982	10	14	41.333333	-68.9	141	6.4	0
COD,ATLANTIC	GBK	FALL	1240	5	264	1982	10	14	41.366667	-69.1	156	6	123.12
COD,ATLANTIC	GBK	FALL	1240	2	265	1982	10	18	41.7	-69.166667	173	13	16.2
COD,ATLANTIC	GBK	FALL	1230	4	266	1982	10	19	41.433333	-68.65	94		1.944
COD,ATLANTIC	GBK	FALL	1230	3	267	1982	10	19	41.333333	-68.533333	68	16.9	1.944
COD,ATLANTIC	GBK	FALL	1200	2	268	1982	10	19	41.3	-68.45	52	13.2	0
COD,ATLANTIC	GBK	FALL	1230	1	269	1982	10	19	41.25	-68.55	58	12.7	0
COD,ATLANTIC	GBK	FALL	1190	6	270	1982	10	19	41.05	-68.366667	40	14.8	0
COD,ATLANTIC	GBK	FALL	1190	9	271	1982	10	19	40.95	-68.533333	47	14.4	0
COD,ATLANTIC	GBK	FALL	1190	8	272	1982	10	19	40.816667	-68.433333	49	13.5	0
COD,ATLANTIC	GBK	FALL	1190	3	273	1982	10	19	40.75	-68.566667	53	13.6	0
COD,ATLANTIC	GBK	FALL	1130	6	274	1982	10	19	40.55	-68.666667	66	12.4	0
COD,ATLANTIC	GBK	FALL	1130	3	275	1982	10	19	40.433333	-68.466667	92	9.9	0
COD,ATLANTIC	GBK	FALL	1140	3	276	1982	10	20	40.25	-68.4	160	13.3	0
COD,ATLANTIC	GBK	FALL	1150	3	277	1982	10	20	40.183333	-68.3	325	10.8	0
COD,ATLANTIC	GBK	FALL	1130	1	278	1982	10	20	40.533333	-68.316667	91	9.4	0
COD,ATLANTIC	GBK	FALL	1140	2	279	1982	10	20	40.433333	-68.016667	134	12.6	0
COD,ATLANTIC	GBK	FALL	1140	1	280	1982	10	20	40.45	-67.883333	120	12.1	0
COD,ATLANTIC	GBK	FALL	1150	1	281	1982	10	20	40.483333	-67.666667	201	10.7	0
COD,ATLANTIC	GBK	FALL	1130	7	282	1982	10	20	40.566667	-67.833333	88	9.6	0
COD,ATLANTIC	GBK	FALL	1130	2	283	1982	10	20	40.766667	-68.083333	61	12.2	0
COD,ATLANTIC	GBK	FALL	1130	8	284	1982	10	20	40.816667	-68.033333	60	12.8	0
COD,ATLANTIC	GBK	FALL	1190	4	285	1982	10	20	40.966667	-68.133333	38	13.8	0
COD,ATLANTIC	GBK	FALL	1190	5	286	1982	10	20	41.05	-67.85	47	13.6	0
COD,ATLANTIC	GBK	FALL	1130	4	287	1982	10	21	40.9	-67.733333	60	12.3	0
COD,ATLANTIC	GBK	FALL	1130	5	288	1982	10	21	41	-67.45	64	12.5	0
COD,ATLANTIC	GBK	FALL	1150	2	289	1982	10	21	40.683333	-66.833333	257	7.3	0
COD,ATLANTIC	GBK	FALL	1160	2	290	1982	10	21	40.983333	-66.766667	73	9.2	0
COD,ATLANTIC	GBK	FALL	1160	6	291	1982	10	21	41.066667	-66.933333	67	10.9	0
COD,ATLANTIC	GBK	FALL	1190	2	292	1982	10	21	41.35	-67.433333	39	14.3	0
COD,ATLANTIC	GBK	FALL	1190	7	293	1982	10	21	41.45	-67.75	36	14.3	0
COD,ATLANTIC	GBK	FALL	1200	5	294	1982	10	21	41.533333	-67.966667	28	14.4	0
COD,ATLANTIC	GBK	FALL	1200	4	295	1982	10	22	41.7	-67.883333	28	14.3	13.446
COD,ATLANTIC	GBK	FALL	1200	1	296	1982	10	22	41.7	-68.15	33	14.3	2.592
COD,ATLANTIC	GBK	FALL	1230	5	297	1982	10	22	41.633333	-68.433333	87	9.9	0
COD,ATLANTIC	GBK	FALL	1210	4	298	1982	10	22	41.75	-68.166667	58	10.1	0
COD,ATLANTIC	GBK	FALL	1210	3	299	1982	10	22	41.95	-67.866667	98	9.8	1.62
COD,ATLANTIC	GBK	FALL	1220	1	300	1982	10	22	41.983333	-67.95	184	6.9	3.078
COD,ATLANTIC	GBK	FALL	1220	2	302	1982	10	22	42.083333	-67.65	161	6.8	13.77
COD,ATLANTIC	GBK	FALL	1200	3	303	1982	10	22	41.983333	-67.6	43	10.6	14.904
COD,ATLANTIC	GBK	FALL	1200	6	304	1982	10	22	42.016667	-67.316667	46	12.1	14.418
COD,ATLANTIC	GBK	FALL	1220	4	305	1982	10	22	42.2	-67.1	193	7.1	0
COD,ATLANTIC	GBK	FALL	1210	1	306	1982	10	23	42.133333	-67.05	67	10.7	60.264
COD,ATLANTIC	GBK	FALL	1160	7	310	1982	10	23	41.9	-66.85	61	11.9	7.776
COD,ATLANTIC	GBK	FALL	1190	1	311	1982	10	23	41.716667	-67.1	57	12.9	0
COD,ATLANTIC	GBK	FALL	1160	9	312	1982	10	23	41.566667	-66.966667	59	12.9	0
COD,ATLANTIC	GBK	FALL	1160	8	313	1982	10	23	41.716667	-66.783333	63	12.3	0
COD,ATLANTIC	GBK	FALL	1160	5	314	1982	10	23	41.733333	-66.433333	74	11.3	0
COD,ATLANTIC	GBK	FALL	1160	4	315	1982	10	23	41.633333	-66.283333	84	10.3	0
COD,ATLANTIC	GBK	FALL	1160	1	316	1982	10	23	41.45	-66.233333	96	9	0
COD,ATLANTIC	GBK	FALL	1170	3	317	1982	10	24	41.333333	-66.25	109	8.8	8.424
COD,ATLANTIC	GBK	FALL	1180	2	319	1982	10	24	41.366667	-66.066667	198	8.5	0
COD,ATLANTIC	GBK	FALL	1160	3	320	1982	10	24	41.7	-65.983333	97	9.3	0
COD,ATLANTIC	GBK	FALL	1170	2	321	1982	10	24	41.883333	-65.866667	114	6.9	15.714
COD,ATLANTIC	GBK	FALL	1170	1	322	1982	10	24	41.983333	-65.9	142	7.9	2.268
COD,ATLANTIC	GBK	FALL	1160	10	323	1982	10	24	41.95	-65.95	102	7.8	6.966
COD,ATLANTIC	GBK	FALL	1220	3	324	1982	10	24	42.1	-66.033333	179	7.4	0
COD,ATLANTIC	GBK	FALL	1210	2	325	1982	10	24	42.1	-66.15	97	5.9	2.106
COD,ATLANTIC	GBK	FALL	1240	3	355	1982	10	28	42.05	-68.816667	145	5.2	3.402
COD,ATLANTIC	GBK	FALL	1240	1	356	1982	10	28	42.066667	-68.95	126	7.2	19.116
COD,ATLANTIC	GBK	FALL	1240	6	357	1982	10	28	41.85	-69.1	182	7.3	0
COD,ATLANTIC	GBK	FALL	1250	4	358	1982	10	28	41.45	-69.416667	40	10.1	0.81
COD,ATLANTIC	GBK	FALL	1250	1	359	1982	10	28	41.383333	-69.45	33	10.8	34.992
COD,ATLANTIC	GBK	FALL	1250	3	360	1982	10	28	41	-69.25	59	11.7	41.31
COD,ATLANTIC	GBK	FALL	1250	2	361	1982	10	28	41.133333	-69.216667	59	9.4	22.194
COD,ATLANTIC	GBK	FALL	1240	7	364	1982	11	2	42.133333	-69.15	177	6.3	5.508
COD,ATLANTIC	GBK	FALL	1240	8	365	1982	11	2	42.2	-69.066667	163	6.1	10.044
COD,ATLANTIC	GBK	FALL	1140	3	269	1983	10	10	40.266667	-68.433333	143	10.3	0
COD,ATLANTIC	GBK	FALL	1130	9	270	1983	10	10	40.366667	-68.533333	97	10.3	0
COD,ATLANTIC	GBK	FALL	1130	2	271	1983	10	10	40.6	-68.333333	89	10.5	0
COD,ATLANTIC	GBK	FALL	1130	7	272	1983	10	10	40.666667	-68.216667	80	10.7	0
COD,ATLANTIC	GBK	FALL	1130	3	273	1983	10	11	40.85	-68.133333	58	14.1	0
COD,ATLANTIC	GBK	FALL	1140	4	274	1983	10	11	40.366667	-67.983333	143	9.9	0
COD,ATLANTIC	GBK	FALL	1210	1	341	1979	10	26	42.15	-67.15	83	11.2	12.15648
COD,ATLANTIC	GBK	FALL	1220	5	342	1979	10	26	42.2	-67.1	186	8.3	0
COD,ATLANTIC	GBK	FALL	1220	2	343	1979	10	26	42.166667	-66.833333	132	8.5	2.82204
COD,ATLANTIC	GBK	FALL	1210	3	344	1979	10	26	42.066667	-66.9	66	12.8	54.27
COD,ATLANTIC	GBK	FALL	1210	5	345	1979	10	26	42.133333	-66.7	79	8.6	16.8237
COD,ATLANTIC	GBK	FALL	1210	6	346	1979	10	26	42.1	-66.533333	83	9	22.2507
COD,ATLANTIC	GBK	FALL	1220	4	349	1979	10	26	42.15	-66.266667	148	8.3	6.72948
COD,ATLANTIC	GBK	FALL	1210	4	350	1979	10	26	42.083333	-66.2	92	9.7	39.0744
COD,ATLANTIC	GBK	FALL	1160	1	351	1979	10	26	42.05	-66.316667	83	10.7	51.0138
COD,ATLANTIC	GBK	FALL	1160	11	352	1979	10	26	41.933333	-66.466667	80	12.9	35.8182
COD,ATLANTIC	GBK	FALL	1160	18	353	1979	10	26	41.916667	-66.316667	78	12.5	120.4794
COD,ATLANTIC	GBK	FALL	1160	3	354	1979	10	26	41.866667	-66.916667	106	10.3	36.3609
COD,ATLANTIC	GBK	FALL	1160	4	355	1979	10	27	41.916667	-65.95	100	9.9	118.3086
COD,ATLANTIC	GBK	FALL	1180	3	356	1979	10	27	42	-65.833333	212	7.9	0
COD,ATLANTIC	GBK	FALL	1220	6	374	1979	10	28	42.15	-67.333333	157		0
COD,ATLANTIC	GBK	FALL	1220	1	375	1979	10	29	42.116667	-67.566667	177	8.3	7.5978
COD,ATLANTIC	GBK	FALL	1220	3	376	1979	10	29	42.133333	-67.666667	188	8.1	14.6529
COD,ATLANTIC	GBK	FALL	1220	8	379	1979	10	29	41.95	-68.05	186	13.3	0
COD,ATLANTIC	GBK	FALL	1210	8	380	1979	10	29	41.883333	-68.016667	89	7.9	13.5675
COD,ATLANTIC	GBK	FALL	1220	7	381	1979	10	29	41.933333	-67.95	125	7.1	37.989
COD,ATLANTIC	GBK	FALL	1200	3	382	1979	10	29	41.933333	-67.75	43	13.1	0
COD,ATLANTIC	GBK	FALL	1200	9	383	1979	10	29	41.816667	-67.583333	47	13.7	10.854
COD,ATLANTIC	GBK	FALL	1190	7	384	1979	10	29	41.716667	-67.466667	50	14.1	19.5372
COD,ATLANTIC	GBK	FALL	1200	12	385	1979	10	29	41.65	-67.7	30	14	40.1598
COD,ATLANTIC	GBK	FALL	1200	4	386	1979	10	29	41.583333	-67.983333	32	14.1	44.5014
COD,ATLANTIC	GBK	FALL	1200	8	387	1979	10	30	41.666667	-68	32	13.8	33.1047
COD,ATLANTIC	GBK	FALL	1200	7	388	1979	10	30	41.783333	-68.083333	43	13.6	0
COD,ATLANTIC	GBK	FALL	1210	7	389	1979	10	30	41.766667	-68.233333	74	12.2	14.1102
COD,ATLANTIC	GBK	FALL	1240	7	390	1979	10	30	41.95	-68.316667	182	8	36.9036
COD,ATLANTIC	GBK	FALL	1240	8	391	1979	10	30	41.8	-68.516667	200	7.7	0
COD,ATLANTIC	GBK	FALL	1200	5	392	1979	10	30	41.6	-68.283333	39	14.2	0
COD,ATLANTIC	GBK	FALL	1200	10	393	1979	10	30	41.45	-68.283333	50	14.1	0
COD,ATLANTIC	GBK	FALL	1230	7	394	1979	10	30	41.4	-68.466667	79	13.3	0
COD,ATLANTIC	GBK	FALL	1230	2	395	1979	10	30	41.483333	-68.516667	95	8.4	46.1295
COD,ATLANTIC	GBK	FALL	1240	9	396	1979	10	30	41.516667	-68.666667	132	5.2	13.5675
COD,ATLANTIC	GBK	FALL	1240	6	397	1979	10	30	41.566667	-68.75	154	5.3	0
COD,ATLANTIC	GBK	FALL	1230	3	398	1979	10	30	41.3	-68.583333	64	12.9	0
COD,ATLANTIC	GBK	FALL	1230	8	399	1979	10	30	41.233333	-68.516667	54	14.2	11.3967
COD,ATLANTIC	GBK	FALL	1230	1	400	1979	10	30	41.216667	-68.7	65	12.7	16.93224
COD,ATLANTIC	GBK	FALL	1230	5	401	1979	10	31	41.183333	-68.65	63	13.4	15.1956
COD,ATLANTIC	GBK	FALL	1200	11	402	1979	10	31	41.183333	-68.466667	59	14.1	27.135
COD,ATLANTIC	GBK	FALL	1190	14	403	1979	10	31	41.1	-68.433333	50	14.2	11.3967
COD,ATLANTIC	GBK	FALL	1190	3	404	1979	10	31	40.966667	-68.45	48	13.8	61.8678
COD,ATLANTIC	GBK	FALL	1190	11	405	1979	10	31	40.916667	-68.533333	46	13.8	6.18678
COD,ATLANTIC	GBK	FALL	1230	9	406	1979	10	31	41.1	-68.683333	61	14	0
COD,ATLANTIC	GBK	FALL	1230	10	407	1979	10	31	41.1	-68.766667	70	12.9	8.6832
COD,ATLANTIC	GBK	FALL	1130	11	408	1979	10	31	40.95	-68.783333	68	14.1	7.81488
COD,ATLANTIC	GBK	FALL	1130	8	409	1979	10	31	40.766667	-68.733333	59	14.1	0
COD,ATLANTIC	GBK	FALL	1250	3	416	1979	11	1	41.233333	-69.383333	49	10.3	44.5014
COD,ATLANTIC	GBK	FALL	1250	8	417	1979	11	1	41.15	-69.35	49	10.3	24.9642
COD,ATLANTIC	GBK	FALL	1250	6	418	1979	11	1	41.033333	-69.25	57	10.8	13.5675
COD,ATLANTIC	GBK	FALL	1230	4	419	1979	11	1	41.183333	-69.166667	91	7.1	29.3058
COD,ATLANTIC	GBK	FALL	1250	5	420	1979	11	1	41.483333	-69.433333	49	8.3	15.7383
COD,ATLANTIC	GBK	FALL	1250	1	421	1979	11	7	41.483333	-69.55	31	10.2	78.6915
COD,ATLANTIC	GBK	FALL	1250	10	422	1979	11	7	41.566667	-69.583333	45		4.8843
COD,ATLANTIC	GBK	FALL	1250	7	423	1979	11	7	41.566667	-69.7	28	10.4	115.0524
COD,ATLANTIC	GBK	FALL	1230	13	425	1979	11	8	41.85	-69.85	65	7.7	8.1405
COD,ATLANTIC	GBK	FALL	1240	21	426	1979	11	8	42.033333	-69.816667	158	6.1	0
COD,ATLANTIC	GBK	FALL	1240	3	427	1979	11	8	41.85	-69.566667	186	5.7	0
COD,ATLANTIC	GBK	FALL	1240	18	428	1979	11	8	41.733333	-69.366667	169	5.5	4.45014
COD,ATLANTIC	GBK	FALL	1240	16	429	1979	11	8	41.7	-69.216667	192	5.4	100.9422
COD,ATLANTIC	GBK	FALL	1240	17	430	1979	11	8	41.666667	-69.366667	170	5.3	52.0992
COD,ATLANTIC	GBK	FALL	1230	6	431	1979	11	8	41.55	-69.383333	91	7.2	11.3967
COD,ATLANTIC	GBK	FALL	1240	5	432	1979	11	8	41.55	-69.183333	165	5.4	27.135
COD,ATLANTIC	GBK	FALL	1250	9	433	1979	11	8	41.4	-69.4	41	9.2	0
COD,ATLANTIC	GBK	FALL	1250	11	434	1979	11	8	41.283333	-69.416667	41	9.3	7.92342
COD,ATLANTIC	GBK	FALL	1230	14	435	1979	11	8	41.3	-69.316667	75	7.2	70.551
COD,ATLANTIC	GBK	FALL	1230	11	436	1979	11	8	41.233333	-69.233333	80	6.8	58.6116
COD,ATLANTIC	GBK	FALL	1230	12	437	1979	11	8	41.283333	-69.15	117	5.8	5.9697
COD,ATLANTIC	GBK	FALL	1240	10	438	1979	11	9	41.35	-69.1	160	5.4	33.6474
COD,ATLANTIC	GBK	FALL	1240	23	439	1979	11	9	41.35	-69	153	5.6	55.3554
COD,ATLANTIC	GBK	FALL	1240	22	440	1979	11	9	41.433333	-68.983333	150	5.8	52.0992
COD,ATLANTIC	GBK	FALL	1240	4	441	1979	11	9	41.7	-68.8	162	5.1	27.135
COD,ATLANTIC	GBK	FALL	1240	11	442	1979	11	9	41.833333	-69.05	170	5.2	23.8788
COD,ATLANTIC	GBK	FALL	1240	20	453	1979	11	10	42.283333	-69.05	199	6.7	0
COD,ATLANTIC	GBK	FALL	1240	15	454	1979	11	11	42.15	-69.033333	141	5.1	18.9945
COD,ATLANTIC	GBK	FALL	1240	14	455	1979	11	11	42.166667	-68.933333	157	5.1	21.1653
COD,ATLANTIC	GBK	FALL	1240	19	456	1979	11	11	42.033333	-68.866667	133	4.9	17.9091
COD,ATLANTIC	GBK	FALL	1240	2	457	1979	11	11	41.966667	-68.833333	135	5.2	41.2452
COD,ATLANTIC	GBK	FALL	1240	1	458	1979	11	11	41.916667	-68.883333	152	5.2	53.1846
COD,ATLANTIC	GBK	FALL	1240	12	459	1979	11	11	41.916667	-68.8	133	5.1	39.0744
COD,ATLANTIC	GBK	FALL	1240	13	460	1979	11	11	42.083333	-68.7	168	5.1	27.135
COD,ATLANTIC	GBK	FALL	1250	4	637	1979	11	9	41.966667	-69.9	46		6.642
COD,ATLANTIC	GBK	FALL	1250	2	638	1979	11	9	41.766667	-69.85	38		0
COD,ATLANTIC	GBK	FALL	1150	1	239	1980	10	13	40.183333	-68.533333	233	11.6	0
COD,ATLANTIC	GBK	FALL	1130	5	240	1980	10	13	40.466667	-68.566667	87	13.2	0
COD,ATLANTIC	GBK	FALL	1140	2	241	1980	10	13	40.35	-68.316667	124	13.2	0
COD,ATLANTIC	GBK	FALL	1140	5	242	1980	10	13	40.483333	-67.65	144	11.8	0
COD,ATLANTIC	GBK	FALL	1140	4	243	1980	10	13	40.45	-67.516667	145	12.4	0
COD,ATLANTIC	GBK	FALL	1140	1	244	1980	10	13	40.533333	-67.483333	119		0
COD,ATLANTIC	GBK	FALL	1150	2	245	1980	10	13	40.466667	-67.366667	232	9.6	0
COD,ATLANTIC	GBK	FALL	1140	3	246	1980	10	13	40.65	-67.083333	136	12.1	0
COD,ATLANTIC	GBK	FALL	1130	7	247	1980	10	14	40.783333	-67.066667	92	12.4	0
COD,ATLANTIC	GBK	FALL	1130	8	248	1980	10	14	40.866667	-66.883333	90	12.2	0
COD,ATLANTIC	GBK	FALL	1130	9	249	1980	10	14	40.833333	-67.15	91	12.4	0
COD,ATLANTIC	GBK	FALL	1130	3	250	1980	10	14	40.933333	-67.566667	65	12.8	0
COD,ATLANTIC	GBK	FALL	1130	6	251	1980	10	14	40.966667	-67.683333	60		0
COD,ATLANTIC	GBK	FALL	1130	2	252	1980	10	14	40.733333	-67.75	67	12.1	0
COD,ATLANTIC	GBK	FALL	1130	1	253	1980	10	14	40.883333	-67.9	58	14.3	0
COD,ATLANTIC	GBK	FALL	1190	5	254	1980	10	14	40.766667	-68.233333	54	13.8	0
COD,ATLANTIC	GBK	FALL	1190	2	255	1980	10	14	40.85	-68.316667	44	14.7	0
COD,ATLANTIC	GBK	FALL	1130	4	256	1980	10	14	40.983333	-68.883333	62	15.5	0
COD,ATLANTIC	GBK	FALL	1250	2	267	1980	10	15	41.05	-69.35	42	11.3	81.73062
COD,ATLANTIC	GBK	FALL	1250	3	268	1980	10	15	41.116667	-69.216667	54	11.7	61.3251
COD,ATLANTIC	GBK	FALL	1250	4	269	1980	10	16	41.283333	-69.383333	45	11.9	32.562
COD,ATLANTIC	GBK	FALL	1230	5	272	1980	10	20	41.516667	-69.316667	98	6.8	4.23306
COD,ATLANTIC	GBK	FALL	1230	2	273	1980	10	20	41.1	-68.95	94	9	26.0496
COD,ATLANTIC	GBK	FALL	1230	3	274	1980	10	21	41.233333	-68.85	94	7.2	3.7989
COD,ATLANTIC	GBK	FALL	1230	1	275	1980	10	21	41.283333	-68.566667	62	13.3	4.01598
COD,ATLANTIC	GBK	FALL	1230	4	276	1980	10	21	41.466667	-68.5	93	8.9	5.86116
COD,ATLANTIC	GBK	FALL	1210	1	277	1980	10	21	41.683333	-68.333333	60	14.3	0
COD,ATLANTIC	GBK	FALL	1200	5	278	1980	10	21	41.6	-68.25	32	15.2	0
COD,ATLANTIC	GBK	FALL	1200	3	279	1980	10	21	41.583333	-68.1	31	15.3	0
COD,ATLANTIC	GBK	FALL	1200	4	280	1980	10	21	41.566667	-67.966667	32	15.4	0
COD,ATLANTIC	GBK	FALL	1190	7	281	1980	10	21	41.5	-67.833333	35	15.5	0
COD,ATLANTIC	GBK	FALL	1190	8	282	1980	10	21	41.416667	-67.7	34	15.5	0
COD,ATLANTIC	GBK	FALL	1190	9	283	1980	10	21	41.35	-67.633333	37	15.7	0
COD,ATLANTIC	GBK	FALL	1190	1	284	1980	10	21	41.183333	-67.516667	42	15	0
COD,ATLANTIC	GBK	FALL	1160	6	285	1980	10	21	41.133333	-67.1	63	13.5	0
COD,ATLANTIC	GBK	FALL	1160	12	286	1980	10	21	41.05	-66.9	70	12.9	0
COD,ATLANTIC	GBK	FALL	1160	16	287	1980	10	21	40.983333	-66.9	68	12.3	0
COD,ATLANTIC	GBK	FALL	1160	4	288	1980	10	21	40.966667	-66.833333	75	12.1	0
COD,ATLANTIC	GBK	FALL	1160	3	289	1980	10	22	41.1	-66.833333	71	12.9	0
COD,ATLANTIC	GBK	FALL	1160	5	290	1980	10	22	41.133333	-66.8	71	13.3	0
COD,ATLANTIC	GBK	FALL	1160	19	291	1980	10	22	41.333333	-67.016667	62	14.1	0
COD,ATLANTIC	GBK	FALL	1190	6	292	1980	10	22	41.433333	-67.133333	53	14.7	0
COD,ATLANTIC	GBK	FALL	1190	3	293	1980	10	22	41.65	-67.216667	51	15.3	0
COD,ATLANTIC	GBK	FALL	1160	13	294	1980	10	22	41.6	-66.95	60	14.9	0
COD,ATLANTIC	GBK	FALL	1160	14	295	1980	10	22	41.516667	-66.933333	63	14.4	0
COD,ATLANTIC	GBK	FALL	1160	1	296	1980	10	22	41.466667	-66.75	72	12.7	0
COD,ATLANTIC	GBK	FALL	1160	8	297	1980	10	22	41.566667	-66.55	78	13.8	0
COD,ATLANTIC	GBK	FALL	1220	8	298	1980	10	27	41.85	-68.133333	150	9.8	12.4821
COD,ATLANTIC	GBK	FALL	1210	6	299	1980	10	28	41.833333	-68.066667	70	11.7	0
COD,ATLANTIC	GBK	FALL	1220	2	301	1980	10	28	42	-67.85	182	7.5	2.38788
COD,ATLANTIC	GBK	FALL	1220	1	302	1980	10	28	42.083333	-67.833333	199	8.3	0
COD,ATLANTIC	GBK	FALL	1220	5	303	1980	10	28	42.116667	-67.666667	174	7.9	7.0551
COD,ATLANTIC	GBK	FALL	1210	5	304	1980	10	28	42.033333	-67.6	64	11.9	0
COD,ATLANTIC	GBK	FALL	1200	2	305	1980	10	28	41.966667	-67.716667	48	11.6	3.47328
COD,ATLANTIC	GBK	FALL	1200	6	306	1980	10	28	42.016667	-67.4	45	12.7	4.66722
COD,ATLANTIC	GBK	FALL	1200	1	307	1980	10	28	41.933333	-67.266667	53	12.5	43.416
COD,ATLANTIC	GBK	FALL	1190	4	308	1980	10	28	41.883333	-67.016667	59	13.6	24.9642
COD,ATLANTIC	GBK	FALL	1160	17	309	1980	10	28	42.016667	-66.783333	66	11.9	23.8788
COD,ATLANTIC	GBK	FALL	1210	7	310	1980	10	28	42.083333	-66.966667	59	12.1	19.5372
COD,ATLANTIC	GBK	FALL	1210	3	311	1980	10	28	42.133333	-67.05	67	9.7	31.4766
COD,ATLANTIC	GBK	FALL	1220	4	312	1980	10	28	42.166667	-67.066667	117	8	15.7383
COD,ATLANTIC	GBK	FALL	1210	2	313	1980	10	28	42.133333	-67.183333	91	9.8	2.1708
COD,ATLANTIC	GBK	FALL	1220	7	314	1980	10	28	42.15	-67.283333	157	8.3	3.69036
COD,ATLANTIC	GBK	FALL	1210	4	315	1980	10	29	42.116667	-67.333333	85	11.7	2.1708
COD,ATLANTIC	GBK	FALL	1160	20	322	1980	10	29	41.983333	-66.516667	81	11.7	26.5923
COD,ATLANTIC	GBK	FALL	1160	10	323	1980	10	29	41.683333	-66.466667	75	13.5	0
COD,ATLANTIC	GBK	FALL	1160	15	324	1980	10	29	41.6	-66.35	82	13.1	0
COD,ATLANTIC	GBK	FALL	1160	18	325	1980	10	30	41.5	-66.4	88	12.4	0
COD,ATLANTIC	GBK	FALL	1160	7	326	1980	10	30	41.466667	-66.283333	88	11.7	0
COD,ATLANTIC	GBK	FALL	1170	5	327	1980	10	30	41.35	-66.25	116	11.3	3.47328
COD,ATLANTIC	GBK	FALL	1160	2	328	1980	10	30	41.35	-66.283333	100	11.1	0
COD,ATLANTIC	GBK	FALL	1160	11	329	1980	10	30	41.25	-66.35	91	11.7	0
COD,ATLANTIC	GBK	FALL	1170	7	330	1980	10	30	41.133333	-66.366667	127	11.6	0
COD,ATLANTIC	GBK	FALL	1180	2	331	1980	10	30	41.016667	-66.433333	288	6.5	0
COD,ATLANTIC	GBK	FALL	1180	1	332	1980	10	30	41.283333	-66.166667	239	8.9	0
COD,ATLANTIC	GBK	FALL	1180	3	333	1980	10	30	41.366667	-66.033333	228	9.9	5.427
COD,ATLANTIC	GBK	FALL	1170	1	334	1980	10	30	41.483333	-66	137	9.5	2.1708
COD,ATLANTIC	GBK	FALL	1160	9	335	1980	10	30	41.6	-66	105	11.9	0
COD,ATLANTIC	GBK	FALL	1170	2	336	1980	10	30	41.7	-65.8	172	11.7	14.6529
COD,ATLANTIC	GBK	FALL	1170	4	337	1980	10	30	41.733333	-65.766667	150	11.6	31.4766
COD,ATLANTIC	GBK	FALL	1170	3	338	1980	10	30	41.8	-65.733333	178	9.6	47.7576
COD,ATLANTIC	GBK	FALL	1170	6	339	1980	10	30	41.866667	-65.766667	165	8.7	54.8127
COD,ATLANTIC	GBK	FALL	1170	8	340	1980	10	31	41.983333	-65.95	116	8.5	104.1984
COD,ATLANTIC	GBK	FALL	1220	3	341	1980	10	31	42.116667	-66.1	171	8	8.46612
COD,ATLANTIC	GBK	FALL	1220	6	342	1980	10	31	42.133333	-66.3	168	8.5	19.5372
COD,ATLANTIC	GBK	FALL	1240	1	406	1980	11	6	42.166667	-68.316667	190	7.9	15.1956
COD,ATLANTIC	GBK	FALL	1240	5	407	1980	11	6	42.066667	-68.55	170	5.9	49.9284
COD,ATLANTIC	GBK	FALL	1240	6	409	1980	11	6	41.7	-68.733333	167	6.9	0
COD,ATLANTIC	GBK	FALL	1240	4	410	1980	11	6	41.7	-68.983333	172	5.6	0
COD,ATLANTIC	GBK	FALL	1240	2	411	1980	11	6	41.8	-69.016667	166	6.1	6.72948
COD,ATLANTIC	GBK	FALL	1240	3	412	1980	11	6	41.866667	-69.366667	196	5.1	0
COD,ATLANTIC	GBK	FALL	1250	1	438	1980	11	14	41.9	-69.85	62	8.7	21.708
COD,ATLANTIC	GBK	FALL	1140	2	266	1981	10	14	40.266667	-68.65	114	9.9	0
COD,ATLANTIC	GBK	FALL	1140	3	267	1981	10	14	40.266667	-68.5	153	10.1	0
COD,ATLANTIC	GBK	FALL	1150	1	268	1981	10	14	40.25	-68.3	238	8.3	0
COD,ATLANTIC	GBK	FALL	1130	4	270	1981	10	15	40.55	-68.366667	88	9.5	0
COD,ATLANTIC	GBK	FALL	1250	1	277	1981	10	15	41	-69.2	63	11.5	0
COD,ATLANTIC	GBK	FALL	1250	2	285	1981	10	20	41.983333	-69.9	61	9.4	55.3554
COD,ATLANTIC	GBK	FALL	1240	5	286	1981	10	20	41.666667	-69.533333	120	5.7	328.8762
COD,ATLANTIC	GBK	FALL	1240	4	288	1981	10	20	41.383333	-69.216667	136	5.7	4.8843
COD,ATLANTIC	GBK	FALL	1140	5	275	1983	10	11	40.4	-67.9	160	9.3	0
COD,ATLANTIC	GBK	FALL	1140	2	276	1983	10	11	40.433333	-67.783333	147	9.6	0
COD,ATLANTIC	GBK	FALL	1150	1	277	1983	10	11	40.416667	-67.633333	174	9.8	0
COD,ATLANTIC	GBK	FALL	1140	1	278	1983	10	11	40.55	-67.516667	115	10.1	0
COD,ATLANTIC	GBK	FALL	1130	5	279	1983	10	11	40.766667	-67.583333	80	9.2	0
COD,ATLANTIC	GBK	FALL	1130	4	280	1983	10	11	40.983333	-67.4	73	10.8	0
COD,ATLANTIC	GBK	FALL	1130	1	281	1983	10	11	41.05	-67.366667	67	10.5	0
COD,ATLANTIC	GBK	FALL	1130	8	282	1983	10	11	40.983333	-67.633333	66	12.2	0
COD,ATLANTIC	GBK	FALL	1190	4	283	1983	10	11	41.133333	-67.666667	52	14.3	0
COD,ATLANTIC	GBK	FALL	1190	6	284	1983	10	12	41.083333	-67.866667	48	13.9	0
COD,ATLANTIC	GBK	FALL	1190	5	285	1983	10	12	41.083333	-68.3	44	16.1	0
COD,ATLANTIC	GBK	FALL	1190	8	286	1983	10	12	41.066667	-68.416667	47	15.2	0
COD,ATLANTIC	GBK	FALL	1130	6	287	1983	10	12	40.983333	-68.9	69	14.1	0
COD,ATLANTIC	GBK	FALL	1230	2	288	1983	10	12	41.183333	-68.85	94	9.4	0
COD,ATLANTIC	GBK	FALL	1230	1	289	1983	10	12	41.2	-69.166667	90	7	60.102
COD,ATLANTIC	GBK	FALL	1250	2	290	1983	10	12	41.133333	-69.316667	52	11.5	1.62
COD,ATLANTIC	GBK	FALL	1250	3	291	1983	10	12	41.133333	-69.4	43	11.8	284.472
COD,ATLANTIC	GBK	FALL	1250	4	293	1983	10	12	41.533333	-69.666667	32	11.1	41.958
COD,ATLANTIC	GBK	FALL	1250	1	294	1983	10	12	41.633333	-69.75	46	10	232.632
COD,ATLANTIC	GBK	FALL	1240	6	296	1983	10	13	41.816667	-69.483333	182	9.1	9.234
COD,ATLANTIC	GBK	FALL	1240	3	309	1983	10	18	41.533333	-68.783333	155	5.6	0
COD,ATLANTIC	GBK	FALL	1230	3	310	1983	10	18	41.4	-68.366667	64	13.5	0
COD,ATLANTIC	GBK	FALL	1230	5	311	1983	10	19	41.3	-68.633333	67	11.3	13.122
COD,ATLANTIC	GBK	FALL	1230	4	312	1983	10	19	41.233333	-68.633333	63	14	0
COD,ATLANTIC	GBK	FALL	1200	2	313	1983	10	19	41.2	-68.4	54	15.5	7.29
COD,ATLANTIC	GBK	FALL	1190	7	315	1983	10	19	41.233333	-68.133333	43	15.1	0
COD,ATLANTIC	GBK	FALL	1190	3	317	1983	10	19	41.25	-67.716667	42	13.9	0
COD,ATLANTIC	GBK	FALL	1190	9	318	1983	10	19	41.4	-67.8	38	16.2	0
COD,ATLANTIC	GBK	FALL	1190	2	319	1983	10	19	41.45	-67.783333	38	15.9	0
COD,ATLANTIC	GBK	FALL	1160	1	326	1983	10	20	41.533333	-66.9	66	13.3	0
COD,ATLANTIC	GBK	FALL	1190	1	329	1983	10	20	41.216667	-67.366667	51	13.4	0
COD,ATLANTIC	GBK	FALL	1160	5	330	1983	10	20	41.183333	-67.2	62	13.1	0
COD,ATLANTIC	GBK	FALL	1160	3	333	1983	10	20	41.116667	-66.85	72	11	0
COD,ATLANTIC	GBK	FALL	1160	10	334	1983	10	20	40.983333	-66.966667	76	10.5	0
COD,ATLANTIC	GBK	FALL	1150	2	335	1983	10	20	40.733333	-66.816667	199	11.2	0
COD,ATLANTIC	GBK	FALL	1160	8	336	1983	10	21	40.966667	-66.616667	98	11	0
COD,ATLANTIC	GBK	FALL	1180	3	338	1983	10	21	41	-66.433333	284	11.8	0
COD,ATLANTIC	GBK	FALL	1160	4	339	1983	10	21	41.3	-66.4	96	8.7	0
COD,ATLANTIC	GBK	FALL	1160	9	340	1983	10	21	41.6	-66.383333	86	10.2	2.592
COD,ATLANTIC	GBK	FALL	1160	7	341	1983	10	21	41.733333	-66.583333	70	12.6	6.48
COD,ATLANTIC	GBK	FALL	1160	6	342	1983	10	21	41.75	-66.766667	68	12.8	0
COD,ATLANTIC	GBK	FALL	1200	3	347	1983	10	22	41.816667	-67.816667	40	14.3	6.642
COD,ATLANTIC	GBK	FALL	1200	4	349	1983	10	22	41.666667	-67.933333	32	15	0
COD,ATLANTIC	GBK	FALL	1200	5	352	1983	10	22	41.633333	-68.116667	30	14.7	0
COD,ATLANTIC	GBK	FALL	1200	1	353	1983	10	22	41.583333	-68.216667	35	15.1	0
COD,ATLANTIC	GBK	FALL	1210	4	354	1983	10	22	41.683333	-68.366667	45	8	0
COD,ATLANTIC	GBK	FALL	1240	2	355	1983	10	22	41.733333	-68.516667	182	6.6	4.86
COD,ATLANTIC	GBK	FALL	1220	1	359	1983	10	23	42.016667	-67.983333	187	7.6	0
COD,ATLANTIC	GBK	FALL	1220	4	360	1983	10	23	41.983333	-67.833333	166	7.2	0
COD,ATLANTIC	GBK	FALL	1210	1	361	1983	10	23	42.016667	-67.766667	93	5.9	2.268
COD,ATLANTIC	GBK	FALL	1220	3	365	1983	10	23	42.1	-67.616667	176	7.2	3.402
COD,ATLANTIC	GBK	FALL	1220	2	366	1983	10	23	42.183333	-67.45	181	7.9	0
COD,ATLANTIC	GBK	FALL	1200	6	368	1983	10	23	42.033333	-67.4	50	10.6	7.614
COD,ATLANTIC	GBK	FALL	1210	3	373	1983	10	24	42.083333	-66.583333	84	8.7	34.83
COD,ATLANTIC	GBK	FALL	1210	2	375	1983	10	24	42.1	-66.3	92	6.9	87.966
COD,ATLANTIC	GBK	FALL	1180	1	377	1983	10	24	42.033333	-65.9	192	9.3	5.67
COD,ATLANTIC	GBK	FALL	1170	3	378	1983	10	24	41.966667	-65.95	112	7.3	7.776
COD,ATLANTIC	GBK	FALL	1170	2	379	1983	10	24	41.85	-65.866667	125	6.6	0
COD,ATLANTIC	GBK	FALL	1180	2	380	1983	10	24	41.733333	-65.783333	214	9.8	0
COD,ATLANTIC	GBK	FALL	1170	1	381	1983	10	24	41.683333	-65.816667	141	8.4	0
COD,ATLANTIC	GBK	FALL	1240	5	400	1983	11	1	42.116667	-68.933333	154	5.5	35.64
COD,ATLANTIC	GBK	FALL	1240	4	401	1983	11	1	42.183333	-68.383333	193	6.4	0
COD,ATLANTIC	GBK	FALL	1240	1	402	1983	11	1	42.25	-68.583333	174	5.8	0
COD,ATLANTIC	GBK	FALL	1140	2	229	1984	10	7	40.166667	-68.75	158		0
COD,ATLANTIC	GBK	FALL	1150	2	230	1984	10	7	40.133333	-68.6	204	11.3	0
COD,ATLANTIC	GBK	FALL	1140	1	231	1984	10	7	40.266667	-68.4	145		0
COD,ATLANTIC	GBK	FALL	1130	8	232	1984	10	7	40.383333	-68.683333	88		0
COD,ATLANTIC	GBK	FALL	1130	3	233	1984	10	7	40.516667	-68.683333	72	15.2	0
COD,ATLANTIC	GBK	FALL	1130	2	237	1984	10	7	40.816667	-68.866667	66	14.8	12.15
COD,ATLANTIC	GBK	FALL	1190	1	238	1984	10	7	40.95	-68.583333	49		0
COD,ATLANTIC	GBK	FALL	1190	5	239	1984	10	7	40.916667	-68.4	39	15	0
COD,ATLANTIC	GBK	FALL	1190	6	240	1984	10	8	40.8	-68.383333	55		0
COD,ATLANTIC	GBK	FALL	1130	7	241	1984	10	8	40.883333	-68.05	58	14.5	0
COD,ATLANTIC	GBK	FALL	1130	1	242	1984	10	8	40.883333	-67.7	69		0
COD,ATLANTIC	GBK	FALL	1130	5	243	1984	10	8	40.766667	-67.7	70	14.3	0
COD,ATLANTIC	GBK	FALL	1130	4	244	1984	10	8	40.733333	-67.816667	76		0
COD,ATLANTIC	GBK	FALL	1150	1	245	1984	10	8	40.4	-67.683333	196		0
COD,ATLANTIC	GBK	FALL	1140	4	246	1984	10	8	40.55	-67.2	160		0
COD,ATLANTIC	GBK	FALL	1140	3	247	1984	10	8	40.683333	-66.983333	150	13	0
COD,ATLANTIC	GBK	FALL	1150	3	248	1984	10	8	40.683333	-66.816667	263		0
COD,ATLANTIC	GBK	FALL	1130	9	249	1984	10	8	40.8	-67.233333	94	10.5	0
COD,ATLANTIC	GBK	FALL	1130	6	250	1984	10	8	41.05	-67.5	63	12.5	0
COD,ATLANTIC	GBK	FALL	1190	3	251	1984	10	9	41.3	-67.35	47	15.4	0
COD,ATLANTIC	GBK	FALL	1160	9	252	1984	10	9	41.1	-67.116667	66	12.7	0
COD,ATLANTIC	GBK	FALL	1160	10	253	1984	10	9	40.95	-66.8	88		0
COD,ATLANTIC	GBK	FALL	1180	1	254	1984	10	9	41.15	-66.316667	219	11.8	0
COD,ATLANTIC	GBK	FALL	1160	8	255	1984	10	9	41.333333	-66.4	95	12.9	0
COD,ATLANTIC	GBK	FALL	1160	2	256	1984	10	9	41.533333	-66.483333	89	10.3	0
COD,ATLANTIC	GBK	FALL	1160	5	257	1984	10	9	41.55	-66.4	89		0.486
COD,ATLANTIC	GBK	FALL	1170	3	258	1984	10	9	41.483333	-66.1	116		0
COD,ATLANTIC	GBK	FALL	1180	3	259	1984	10	9	41.65	-65.833333	210	8.2	81
COD,ATLANTIC	GBK	FALL	1190	2	187	1987	10	5	41.516667	-67.45	36		0
COD,ATLANTIC	GBK	FALL	1190	8	188	1987	10	5	41.266667	-67.8	39	15.8	0
COD,ATLANTIC	GBK	FALL	1190	6	189	1987	10	5	41.166667	-67.666667	51		0
COD,ATLANTIC	GBK	FALL	1130	8	191	1987	10	5	41.033333	-67.55	61	11.5	0
COD,ATLANTIC	GBK	FALL	1190	1	192	1987	10	5	41	-67.8	51		0
COD,ATLANTIC	GBK	FALL	1130	4	193	1987	10	6	40.866667	-67.583333	70		0
COD,ATLANTIC	GBK	FALL	1130	7	194	1987	10	6	40.866667	-67.85	61	12.3	0
COD,ATLANTIC	GBK	FALL	1190	9	195	1987	10	6	41.016667	-68.2	48	15.3	0
COD,ATLANTIC	GBK	FALL	1130	3	196	1987	10	6	40.816667	-68.166667	58		0
COD,ATLANTIC	GBK	FALL	1130	2	197	1987	10	6	40.666667	-67.983333	83		0
COD,ATLANTIC	GBK	FALL	1130	9	198	1987	10	6	40.683333	-68.333333	65	10.2	0
COD,ATLANTIC	GBK	FALL	1190	5	199	1987	10	6	40.683333	-68.5	59		0
COD,ATLANTIC	GBK	FALL	1130	5	200	1987	10	6	40.65	-68.716667	61	12.1	0
COD,ATLANTIC	GBK	FALL	1130	10	201	1987	10	6	40.966667	-68.716667	65		49
COD,ATLANTIC	GBK	FALL	1230	4	202	1987	10	6	41.05	-68.966667	78		3.9
COD,ATLANTIC	GBK	FALL	1230	2	203	1987	10	6	41.033333	-69.033333	80	8	50
COD,ATLANTIC	GBK	FALL	1250	2	211	1987	10	7	41.283333	-69.383333	47		0
COD,ATLANTIC	GBK	FALL	1250	1	213	1987	10	7	41.516667	-69.533333	41		0.5
COD,ATLANTIC	GBK	FALL	1250	3	215	1987	10	8	41.633333	-69.766667	38	8.1	46
COD,ATLANTIC	GBK	FALL	1230	5	218	1987	10	8	41.916667	-69.816667	79		5.2
COD,ATLANTIC	GBK	FALL	1240	3	230	1987	10	14	42.066667	-68.95	134		7.2
COD,ATLANTIC	GBK	FALL	1240	5	231	1987	10	14	41.8	-69.033333	175	5	0
COD,ATLANTIC	GBK	FALL	1240	4	232	1987	10	14	41.916667	-68.683333	165		0.7
COD,ATLANTIC	GBK	FALL	1240	6	233	1987	10	14	41.916667	-68.516667	177	7.2	11
COD,ATLANTIC	GBK	FALL	1240	1	234	1987	10	14	41.866667	-68.383333	207		0
COD,ATLANTIC	GBK	FALL	1240	2	235	1987	10	14	41.483333	-68.8	149	7	1.2
COD,ATLANTIC	GBK	FALL	1230	3	236	1987	10	14	41.483333	-68.533333	95		0.6
COD,ATLANTIC	GBK	FALL	1230	1	237	1987	10	14	41.4	-68.466667	72		0.7
COD,ATLANTIC	GBK	FALL	1200	6	238	1987	10	15	41.416667	-68.283333	48	13.4	0
COD,ATLANTIC	GBK	FALL	1200	4	239	1987	10	15	41.633333	-68.266667	33		0
COD,ATLANTIC	GBK	FALL	1200	5	240	1987	10	15	41.583333	-67.966667	33	14	0
COD,ATLANTIC	GBK	FALL	1200	1	241	1987	10	15	41.7	-68.033333	35		0
COD,ATLANTIC	GBK	FALL	1220	1	242	1987	10	15	41.95	-67.9	150	14.1	4.6
COD,ATLANTIC	GBK	FALL	1200	2	243	1987	10	15	41.766667	-67.7	42	13.4	0
COD,ATLANTIC	GBK	FALL	1190	3	244	1987	10	15	41.733333	-67.533333	52		0
COD,ATLANTIC	GBK	FALL	1200	3	245	1987	10	15	41.95	-67.333333	53	12.6	0
COD,ATLANTIC	GBK	FALL	1210	1	246	1987	10	15	42.066667	-67.516667	86		28
COD,ATLANTIC	GBK	FALL	1220	3	247	1987	10	15	42.15	-67.616667	183		4.8
COD,ATLANTIC	GBK	FALL	1220	2	252	1987	10	16	42.2	-67	190		0
COD,ATLANTIC	GBK	FALL	1210	3	253	1987	10	16	42.116667	-67.15	60	6.2	14.5
COD,ATLANTIC	GBK	FALL	1190	4	254	1987	10	16	42	-67.033333	65		0
COD,ATLANTIC	GBK	FALL	1210	2	255	1987	10	16	42.083333	-66.833333	68		15
COD,ATLANTIC	GBK	FALL	1220	4	256	1987	10	16	42.166667	-66.55	153	7.7	6.5
COD,ATLANTIC	GBK	FALL	1160	10	257	1987	10	16	42	-66.766667	72	10.3	32
COD,ATLANTIC	GBK	FALL	1160	1	258	1987	10	16	41.866667	-66.583333	78		0
COD,ATLANTIC	GBK	FALL	1160	2	259	1987	10	16	41.766667	-66.483333	77	10	0
COD,ATLANTIC	GBK	FALL	1160	7	260	1987	10	16	41.683333	-66.6	69		0
COD,ATLANTIC	GBK	FALL	1160	8	261	1987	10	17	41.6	-66.283333	88	9.1	0
COD,ATLANTIC	GBK	FALL	1170	1	262	1987	10	17	41.383333	-66.133333	136	6.7	0
COD,ATLANTIC	GBK	FALL	1170	2	263	1987	10	17	41.55	-66	120		2.5
COD,ATLANTIC	GBK	FALL	1180	1	264	1987	10	17	41.616667	-65.85	257	8.9	0
COD,ATLANTIC	GBK	FALL	1170	3	265	1987	10	17	41.816667	-65.883333	124		3
COD,ATLANTIC	GBK	FALL	1160	6	266	1987	10	18	41.883333	-66.116667	92	7.4	20.5
COD,ATLANTIC	GBK	FALL	1180	2	267	1987	10	18	42.016667	-65.85	217	7.2	41
COD,ATLANTIC	GBK	FALL	1210	4	268	1987	10	19	42.066667	-66.116667	96		13
COD,ATLANTIC	GBK	FALL	1230	5	168	1988	10	4	41.4	-69.283333	103	5.9	9.6
COD,ATLANTIC	GBK	FALL	1250	5	170	1988	10	4	41.25	-69.383333	53		50.5
COD,ATLANTIC	GBK	FALL	1250	4	171	1988	10	4	41.133333	-69.366667	45		43.5
COD,ATLANTIC	GBK	FALL	1250	6	177	1988	10	6	41.033333	-69.233333	57		5.2
COD,ATLANTIC	GBK	FALL	1250	7	178	1988	10	6	41.116667	-69.25	53		6
COD,ATLANTIC	GBK	FALL	1230	1	179	1988	10	6	41.083333	-69.133333	79		9.5
COD,ATLANTIC	GBK	FALL	1140	3	186	1988	10	7	40.25	-68.716667	117	11.2	0
COD,ATLANTIC	GBK	FALL	1130	7	187	1988	10	7	40.4	-68.75	85		0
COD,ATLANTIC	GBK	FALL	1130	9	188	1988	10	7	40.45	-68.766667	80		0
COD,ATLANTIC	GBK	FALL	1130	4	189	1988	10	7	40.383333	-68.55	95		0
COD,ATLANTIC	GBK	FALL	1130	2	190	1988	10	7	40.566667	-68.383333	84	10.2	0
COD,ATLANTIC	GBK	FALL	1150	1	191	1988	10	7	40.35	-67.733333	235		0
COD,ATLANTIC	GBK	FALL	1140	1	192	1988	10	8	40.433333	-67.8	159		0
COD,ATLANTIC	GBK	FALL	1130	3	193	1988	10	9	40.733333	-67.416667	93	10.1	0
COD,ATLANTIC	GBK	FALL	1140	2	194	1988	10	9	40.45	-67.566667	150		0
COD,ATLANTIC	GBK	FALL	1130	6	195	1988	10	9	40.583333	-67.733333	104		0
COD,ATLANTIC	GBK	FALL	1190	9	196	1988	10	9	40.983333	-68.083333	48		0
COD,ATLANTIC	GBK	FALL	1130	1	197	1988	10	9	40.883333	-68.116667	59	12.6	0
COD,ATLANTIC	GBK	FALL	1190	6	198	1988	10	10	41	-68.333333	51		0
COD,ATLANTIC	GBK	FALL	1190	4	199	1988	10	10	41.166667	-68.05	48		0
COD,ATLANTIC	GBK	FALL	1190	5	200	1988	10	10	41.2	-67.95	50	15.3	0
COD,ATLANTIC	GBK	FALL	1130	8	201	1988	10	10	40.966667	-67.716667	63		0
COD,ATLANTIC	GBK	FALL	1130	5	202	1988	10	10	41.133333	-67.2	61	12.1	0
COD,ATLANTIC	GBK	FALL	1190	8	203	1988	10	10	41.45	-67.25	47		0
COD,ATLANTIC	GBK	FALL	1190	1	204	1988	10	10	41.516667	-67.3	46		0
COD,ATLANTIC	GBK	FALL	1190	2	205	1988	10	10	41.583333	-67.6	47	14.8	0
COD,ATLANTIC	GBK	FALL	1190	3	206	1988	10	10	41.65	-67.15	58		0.1
COD,ATLANTIC	GBK	FALL	1160	1	207	1988	10	11	41.35	-66.733333	76	10.9	0
COD,ATLANTIC	GBK	FALL	1160	9	208	1988	10	11	41.05	-66.6	89		0
COD,ATLANTIC	GBK	FALL	1170	1	209	1988	10	11	41.333333	-66.266667	121	9.2	0
COD,ATLANTIC	GBK	FALL	1160	5	210	1988	10	11	41.35	-66.3	100		0
COD,ATLANTIC	GBK	FALL	1170	3	211	1988	10	11	41.433333	-66.15	127		0
COD,ATLANTIC	GBK	FALL	1160	6	212	1988	10	11	41.55	-66.15	97		0
COD,ATLANTIC	GBK	FALL	1160	7	213	1988	10	11	41.733333	-66.35	83	8.9	0
COD,ATLANTIC	GBK	FALL	1160	4	214	1988	10	11	41.733333	-66.116667	93		0
COD,ATLANTIC	GBK	FALL	1160	8	215	1988	10	11	41.85	-66.116667	93		3.9
COD,ATLANTIC	GBK	FALL	1170	2	216	1988	10	11	41.85	-65.8	139	9.1	26.5
COD,ATLANTIC	GBK	FALL	1180	1	217	1988	10	11	41.883333	-65.766667	177		48
COD,ATLANTIC	GBK	FALL	1160	3	218	1988	10	12	42.033333	-66.016667	115		87.5
COD,ATLANTIC	GBK	FALL	1220	1	219	1988	10	12	42.133333	-66.216667	114		112
COD,ATLANTIC	GBK	FALL	1170	4	260	1984	10	9	41.7	-65.866667	119		48.6
COD,ATLANTIC	GBK	FALL	1160	6	261	1984	10	9	41.766667	-65.983333	101		0.81
COD,ATLANTIC	GBK	FALL	1160	7	262	1984	10	9	41.75	-66.133333	91	8.3	10.53
COD,ATLANTIC	GBK	FALL	1160	4	263	1984	10	10	41.883333	-65.966667	99		147.42
COD,ATLANTIC	GBK	FALL	1170	2	264	1984	10	10	41.85	-65.8	140		20.25
COD,ATLANTIC	GBK	FALL	1180	2	265	1984	10	10	41.966667	-65.766667	234		51.03
COD,ATLANTIC	GBK	FALL	1170	1	266	1984	10	10	41.983333	-65.883333	143	13.8	0.81
COD,ATLANTIC	GBK	FALL	1210	2	268	1984	10	10	42.116667	-66.483333	84		13.77
COD,ATLANTIC	GBK	FALL	1160	3	269	1984	10	10	41.916667	-66.466667	83		9.558
COD,ATLANTIC	GBK	FALL	1190	8	270	1984	10	10	41.8	-67	57		0
COD,ATLANTIC	GBK	FALL	1160	1	271	1984	10	10	41.6	-67.083333	58		0
COD,ATLANTIC	GBK	FALL	1190	7	272	1984	10	10	41.683333	-67.2	57		0
COD,ATLANTIC	GBK	FALL	1190	2	273	1984	10	10	41.716667	-67.5	54		0
COD,ATLANTIC	GBK	FALL	1190	4	274	1984	10	11	41.383333	-67.85	44	16.2	0
COD,ATLANTIC	GBK	FALL	1230	2	275	1984	10	11	41.05	-69.133333	71	8.4	72.9
COD,ATLANTIC	GBK	FALL	1250	4	276	1984	10	11	41.116667	-69.266667	53	11	0
COD,ATLANTIC	GBK	FALL	1250	2	277	1984	10	11	41.216667	-69.35	55		7.614
COD,ATLANTIC	GBK	FALL	1230	3	279	1984	10	11	41.516667	-69.333333	90	6.2	39.69
COD,ATLANTIC	GBK	FALL	1250	1	281	1984	10	11	41.516667	-69.65	31	11	38.07
COD,ATLANTIC	GBK	FALL	1240	2	295	1984	10	17	42	-69.7	168		17.82
COD,ATLANTIC	GBK	FALL	1230	1	299	1984	10	17	41.266667	-68.566667	63		11.34
COD,ATLANTIC	GBK	FALL	1190	9	300	1984	10	18	41.2	-68.3	48		17.01
COD,ATLANTIC	GBK	FALL	1200	1	301	1984	10	18	41.316667	-68.233333	49	15.4	0
COD,ATLANTIC	GBK	FALL	1230	4	302	1984	10	18	41.4	-68.383333	64		6.804
COD,ATLANTIC	GBK	FALL	1200	2	303	1984	10	18	41.483333	-68.266667	49		0
COD,ATLANTIC	GBK	FALL	1240	6	304	1984	10	18	41.65	-68.6	169		0
COD,ATLANTIC	GBK	FALL	1240	3	305	1984	10	18	41.916667	-68.883333	155	6.8	28.35
COD,ATLANTIC	GBK	FALL	1240	5	306	1984	10	18	41.766667	-68.566667	181		8.1
COD,ATLANTIC	GBK	FALL	1220	3	307	1984	10	18	41.766667	-68.433333	202		0
COD,ATLANTIC	GBK	FALL	1200	3	309	1984	10	18	41.75	-67.983333	32	13.6	10.53
COD,ATLANTIC	GBK	FALL	1200	4	310	1984	10	18	41.666667	-67.833333	27		10.692
COD,ATLANTIC	GBK	FALL	1210	4	311	1984	10	18	41.85	-67.95	73		0
COD,ATLANTIC	GBK	FALL	1220	2	312	1984	10	18	41.933333	-68.016667	167		0
COD,ATLANTIC	GBK	FALL	1210	1	313	1984	10	19	41.966667	-67.816667	87		0
COD,ATLANTIC	GBK	FALL	1220	4	315	1984	10	19	42.1	-67.783333	196		0
COD,ATLANTIC	GBK	FALL	1200	5	317	1984	10	19	41.966667	-67.55	45		14.58
COD,ATLANTIC	GBK	FALL	1200	6	318	1984	10	19	41.916667	-67.316667	51	13.6	0
COD,ATLANTIC	GBK	FALL	1220	1	320	1984	10	19	42.15	-67.416667	196	7.6	0
COD,ATLANTIC	GBK	FALL	1210	3	323	1984	10	19	42.15	-67.116667	88	6.5	19.116
COD,ATLANTIC	GBK	FALL	1240	1	389	1984	10	25	42.266667	-68.65	199		18.63
COD,ATLANTIC	GBK	FALL	1240	4	390	1984	10	25	42.133333	-68.416667	195	6.2	0
COD,ATLANTIC	GBK	FALL	1130	7	187	1985	10	20	40.55	-68.7	69	13.3	0
COD,ATLANTIC	GBK	FALL	1130	5	188	1985	10	20	40.583333	-68.383333	84		0
COD,ATLANTIC	GBK	FALL	1140	4	189	1985	10	20	40.366667	-68.35	120		0
COD,ATLANTIC	GBK	FALL	1150	3	190	1985	10	20	40.333333	-68.083333	178	14.5	0
COD,ATLANTIC	GBK	FALL	1140	3	191	1985	10	20	40.35	-67.983333	144		0
COD,ATLANTIC	GBK	FALL	1130	6	192	1985	10	20	40.533333	-68.066667	103	14.7	0
COD,ATLANTIC	GBK	FALL	1130	1	193	1985	10	20	40.516667	-67.883333	102		0
COD,ATLANTIC	GBK	FALL	1150	1	194	1985	10	20	40.4	-67.566667	174	13.7	0
COD,ATLANTIC	GBK	FALL	1140	2	195	1985	10	21	40.533333	-67.583333	118		0
COD,ATLANTIC	GBK	FALL	1130	3	196	1985	10	21	40.783333	-67.683333	68	11.2	0
COD,ATLANTIC	GBK	FALL	1130	9	197	1985	10	21	40.933333	-67.383333	79	12.2	0
COD,ATLANTIC	GBK	FALL	1130	8	198	1985	10	21	40.7	-67.25	99	12.2	0
COD,ATLANTIC	GBK	FALL	1140	1	200	1985	10	21	40.75	-66.866667	116		0
COD,ATLANTIC	GBK	FALL	1190	8	202	1985	10	22	41.566667	-67.316667	49	14.8	0
COD,ATLANTIC	GBK	FALL	1190	4	203	1985	10	22	41.833333	-67.066667	59	17.7	0
COD,ATLANTIC	GBK	FALL	1200	4	204	1985	10	22	41.933333	-67.466667	52		0.067
COD,ATLANTIC	GBK	FALL	1190	9	205	1985	10	22	41.666667	-67.5	45		0
COD,ATLANTIC	GBK	FALL	1200	5	206	1985	10	22	41.716667	-67.65	47		0
COD,ATLANTIC	GBK	FALL	1200	6	207	1985	10	22	41.783333	-67.766667	34	14.7	0
COD,ATLANTIC	GBK	FALL	1190	5	208	1985	10	22	41.416667	-67.916667	43	16.2	0
COD,ATLANTIC	GBK	FALL	1190	2	209	1985	10	22	41.15	-68.083333	49	15.6	0
COD,ATLANTIC	GBK	FALL	1190	1	210	1985	10	22	41.25	-68.233333	44		0.134
COD,ATLANTIC	GBK	FALL	1200	2	211	1985	10	23	41.416667	-68.15	44		0
COD,ATLANTIC	GBK	FALL	1200	1	212	1985	10	23	41.45	-68.25	48		0
COD,ATLANTIC	GBK	FALL	1230	1	213	1985	10	23	41.366667	-68.416667	66	15.8	0
COD,ATLANTIC	GBK	FALL	1230	4	214	1985	10	23	41.55	-68.483333	90		1.742
COD,ATLANTIC	GBK	FALL	1240	6	215	1985	10	23	41.566667	-68.7	145	6.1	0
COD,ATLANTIC	GBK	FALL	1190	6	217	1985	10	23	41.083333	-68.533333	56		27.47
COD,ATLANTIC	GBK	FALL	1190	7	218	1985	10	23	40.866667	-68.433333	50	13.5	0
COD,ATLANTIC	GBK	FALL	1250	1	222	1985	10	24	41.433333	-69.333333	70	13.9	0
COD,ATLANTIC	GBK	FALL	1230	2	223	1985	10	24	41.333333	-69.266667	96		0.134
COD,ATLANTIC	GBK	FALL	1240	5	224	1985	10	24	41.283333	-68.966667	127		1.005
COD,ATLANTIC	GBK	FALL	1230	5	225	1985	10	24	41.183333	-68.95	105	7.2	0.335
COD,ATLANTIC	GBK	FALL	1230	3	226	1985	10	24	41.066667	-68.85	69		5.025
COD,ATLANTIC	GBK	FALL	1130	4	227	1985	10	24	40.816667	-68.75	65		0
COD,ATLANTIC	GBK	FALL	1130	2	228	1985	10	24	40.883333	-68.85	70	14	2.01
COD,ATLANTIC	GBK	FALL	1250	3	230	1985	10	25	41.05	-69.2	54	11.4	0.536
COD,ATLANTIC	GBK	FALL	1240	1	275	1985	10	22	41.933333	-69.583333	210		3.5
COD,ATLANTIC	GBK	FALL	1240	3	278	1985	10	23	42.183333	-68.933333	172		6.1
COD,ATLANTIC	GBK	FALL	1240	2	279	1985	10	23	42.25	-68.833333	204		6.1
COD,ATLANTIC	GBK	FALL	1240	4	281	1985	10	23	42.2	-68.616667	187	5.9	0
COD,ATLANTIC	GBK	FALL	1210	2	282	1985	10	23	41.816667	-68.116667	96	9.2	0
COD,ATLANTIC	GBK	FALL	1220	4	283	1985	10	23	41.9	-68.15	201		0
COD,ATLANTIC	GBK	FALL	1220	2	284	1985	10	23	42.033333	-67.983333	198		0
COD,ATLANTIC	GBK	FALL	1210	3	285	1985	10	23	42	-67.8	135		0.7
COD,ATLANTIC	GBK	FALL	1220	3	286	1985	10	23	42.066667	-67.783333	194	8.2	1
COD,ATLANTIC	GBK	FALL	1220	1	288	1985	10	24	42.2	-67.066667	185		1.3
COD,ATLANTIC	GBK	FALL	1210	1	289	1985	10	24	42.15	-66.983333	94	7.3	2.6
COD,ATLANTIC	GBK	FALL	1160	6	290	1985	10	24	41.95	-66.616667	75		0
COD,ATLANTIC	GBK	FALL	1160	7	291	1985	10	24	41.566667	-66.55	83		0
COD,ATLANTIC	GBK	FALL	1160	5	292	1985	10	24	41.383333	-66.766667	74		0
COD,ATLANTIC	GBK	FALL	1160	9	293	1985	10	24	41.383333	-66.883333	68	13.4	0
COD,ATLANTIC	GBK	FALL	1160	1	294	1985	10	24	41.333333	-66.983333	66		0
COD,ATLANTIC	GBK	FALL	1160	10	295	1985	10	24	41.133333	-66.983333	69	13.4	0
COD,ATLANTIC	GBK	FALL	1160	4	296	1985	10	24	41.25	-66.766667	75		0
COD,ATLANTIC	GBK	FALL	1160	8	297	1985	10	24	41.383333	-66.416667	95	11.6	0
COD,ATLANTIC	GBK	FALL	1180	1	298	1985	10	24	41.316667	-66.183333	194	11.8	0
COD,ATLANTIC	GBK	FALL	1170	3	299	1985	10	25	41.4	-66.133333	129		0
COD,ATLANTIC	GBK	FALL	1180	3	300	1985	10	25	41.466667	-65.95	222		0
COD,ATLANTIC	GBK	FALL	1170	2	301	1985	10	25	41.633333	-65.9	130		0
COD,ATLANTIC	GBK	FALL	1160	3	302	1985	10	25	41.75	-66	106		0
COD,ATLANTIC	GBK	FALL	1170	4	303	1985	10	25	41.733333	-65.866667	128	9	1.1
COD,ATLANTIC	GBK	FALL	1180	2	304	1985	10	25	41.833333	-65.7	276		20
COD,ATLANTIC	GBK	FALL	1170	1	305	1985	10	25	41.9	-65.816667	148		25.5
COD,ATLANTIC	GBK	FALL	1160	2	306	1985	10	25	42	-66.233333	86	9.1	62
COD,ATLANTIC	GBK	FALL	1210	4	307	1985	10	25	42.116667	-66.166667	102	8.2	6.7
COD,ATLANTIC	GBK	FALL	1250	2	374	1985	11	7	41.816667	-69.866667	49		0
COD,ATLANTIC	GBK	FALL	1250	4	375	1985	11	7	41.666667	-69.833333	29		67.3
COD,ATLANTIC	GBK	FALL	1130	1	185	1986	10	8	40.783333	-68.833333	67	13.5	15.745
COD,ATLANTIC	GBK	FALL	1230	1	186	1986	10	8	41.133333	-68.8	78	19.2	2.077
COD,ATLANTIC	GBK	FALL	1230	3	187	1986	10	8	41.2	-68.6	63		0
COD,ATLANTIC	GBK	FALL	1190	5	188	1986	10	8	41	-68.25	51	14.5	0
COD,ATLANTIC	GBK	FALL	1230	2	189	1986	10	8	41.333333	-68.35	58	14	0
COD,ATLANTIC	GBK	FALL	1230	4	190	1986	10	8	41.433333	-68.683333	105		2.68
COD,ATLANTIC	GBK	FALL	1240	2	191	1986	10	9	41.5	-68.9	156	6.3	1.206
COD,ATLANTIC	GBK	FALL	1240	3	192	1986	10	9	41.733333	-68.766667	164		16.75
COD,ATLANTIC	GBK	FALL	1240	6	193	1986	10	9	41.733333	-69.116667	173	5.7	24.723
COD,ATLANTIC	GBK	FALL	1240	5	194	1986	10	9	41.45	-69.066667	148		7.37
COD,ATLANTIC	GBK	FALL	1240	1	195	1986	10	9	41.55	-69.183333	166		4.02
COD,ATLANTIC	GBK	FALL	1230	5	196	1986	10	9	41.45	-69.316667	81		0
COD,ATLANTIC	GBK	FALL	1250	3	197	1986	10	9	41.4	-69.516667	37	13.3	16.75
COD,ATLANTIC	GBK	FALL	1250	2	199	1986	10	9	41.6	-69.616667	56		0
COD,ATLANTIC	GBK	FALL	1250	4	200	1986	10	9	41.716667	-69.816667	36	10.6	0
COD,ATLANTIC	GBK	FALL	1130	2	219	1986	10	17	40.533333	-68.3	96	12.7	0
COD,ATLANTIC	GBK	FALL	1130	9	220	1986	10	17	40.616667	-67.983333	92	13	0
COD,ATLANTIC	GBK	FALL	1140	3	221	1986	10	17	40.4	-67.766667	147	12	0
COD,ATLANTIC	GBK	FALL	1150	1	222	1986	10	18	40.333333	-67.8	240		0
COD,ATLANTIC	GBK	FALL	1150	2	223	1986	10	18	40.366667	-67.533333	362		0
COD,ATLANTIC	GBK	FALL	1140	1	224	1986	10	18	40.533333	-67.283333	148	13.1	0
COD,ATLANTIC	GBK	FALL	1130	6	225	1986	10	18	40.683333	-67.35	96		0
COD,ATLANTIC	GBK	FALL	1130	7	226	1986	10	18	40.633333	-67.233333	111		0
COD,ATLANTIC	GBK	FALL	1150	3	227	1986	10	18	40.683333	-66.8	345		0
COD,ATLANTIC	GBK	FALL	1180	2	228	1986	10	19	40.783333	-66.7	420	9.8	0
COD,ATLANTIC	GBK	FALL	1140	2	229	1986	10	19	40.733333	-66.916667	159	13.8	0
COD,ATLANTIC	GBK	FALL	1130	3	230	1986	10	19	40.8	-67.283333	94	11.3	0
COD,ATLANTIC	GBK	FALL	1130	4	231	1986	10	19	40.866667	-67.55	75		0
COD,ATLANTIC	GBK	FALL	1130	5	232	1986	10	19	40.9	-67.516667	75	12.4	0
COD,ATLANTIC	GBK	FALL	1130	8	233	1986	10	19	41	-67.283333	72	12.5	0
COD,ATLANTIC	GBK	FALL	1160	5	234	1986	10	19	41.083333	-67.116667	67	12.1	0
COD,ATLANTIC	GBK	FALL	1160	7	235	1986	10	19	41.15	-67.033333	66	12.6	0
COD,ATLANTIC	GBK	FALL	1190	4	236	1986	10	19	41.3	-67.316667	50	13.6	0
COD,ATLANTIC	GBK	FALL	1190	3	237	1986	10	20	41.383333	-67.6	41	15	0
COD,ATLANTIC	GBK	FALL	1190	7	238	1986	10	20	41.516667	-67.533333	44		0
COD,ATLANTIC	GBK	FALL	1190	9	239	1986	10	20	41.533333	-67.633333	36		0
COD,ATLANTIC	GBK	FALL	1190	8	240	1986	10	20	41.633333	-67.666667	34		0
COD,ATLANTIC	GBK	FALL	1190	6	241	1986	10	20	41.65	-67.466667	47	14	0
COD,ATLANTIC	GBK	FALL	1190	1	242	1986	10	20	41.533333	-67.333333	50		0
COD,ATLANTIC	GBK	FALL	1190	2	243	1986	10	20	41.516667	-67.166667	55	13.6	0
COD,ATLANTIC	GBK	FALL	1160	3	244	1986	10	20	41.783333	-66.883333	65	14	0
COD,ATLANTIC	GBK	FALL	1160	9	245	1986	10	20	41.5	-66.683333	76	13	0
COD,ATLANTIC	GBK	FALL	1160	2	246	1986	10	20	41.283333	-66.783333	76	12.1	0
COD,ATLANTIC	GBK	FALL	1160	10	247	1986	10	20	41.283333	-66.466667	93	10.5	5.8
COD,ATLANTIC	GBK	FALL	1160	4	248	1986	10	20	41.266667	-66.383333	92	9.8	0
COD,ATLANTIC	GBK	FALL	1170	1	249	1986	10	21	41.333333	-66.233333	127	10.6	0
COD,ATLANTIC	GBK	FALL	1170	2	250	1986	10	21	41.516667	-66.016667	140	10.5	0
COD,ATLANTIC	GBK	FALL	1170	4	251	1986	10	21	41.766667	-65.8	134	9	15.5
COD,ATLANTIC	GBK	FALL	1170	3	252	1986	10	21	41.883333	-65.833333	134		15
COD,ATLANTIC	GBK	FALL	1180	1	253	1986	10	21	41.9	-65.7	320		0
COD,ATLANTIC	GBK	FALL	1180	3	254	1986	10	21	42.016667	-65.85	208	9.5	16
COD,ATLANTIC	GBK	FALL	1210	3	255	1986	10	21	42.133333	-66.183333	102	8.1	7
COD,ATLANTIC	GBK	FALL	1160	1	256	1986	10	21	42.066667	-66.35	85	9.1	2.9
COD,ATLANTIC	GBK	FALL	1160	6	258	1986	10	21	42	-66.816667	72	11.4	0
COD,ATLANTIC	GBK	FALL	1160	8	259	1986	10	21	42.066667	-66.866667	67		15.7
COD,ATLANTIC	GBK	FALL	1220	2	260	1986	10	22	42.2	-67.083333	199	8	0
COD,ATLANTIC	GBK	FALL	1210	2	261	1986	10	22	42.15	-67.15	76		9.7
COD,ATLANTIC	GBK	FALL	1200	1	262	1986	10	22	42.016667	-67.533333	50		0
COD,ATLANTIC	GBK	FALL	1210	4	263	1986	10	22	42.083333	-67.516667	128	8	91
COD,ATLANTIC	GBK	FALL	1220	4	264	1986	10	22	42.1	-67.566667	178	7.2	0
COD,ATLANTIC	GBK	FALL	1220	1	265	1986	10	22	42	-68.033333	203	7.2	0
COD,ATLANTIC	GBK	FALL	1210	1	266	1986	10	22	41.833333	-68.1	76	7.6	0
COD,ATLANTIC	GBK	FALL	1200	2	267	1986	10	22	41.816667	-67.9	41	13.7	5
COD,ATLANTIC	GBK	FALL	1200	3	268	1986	10	22	41.666667	-68.016667	32	14.3	0
COD,ATLANTIC	GBK	FALL	1200	4	270	1986	10	22	41.483333	-68.133333	47		11.5
COD,ATLANTIC	GBK	FALL	1200	5	271	1986	10	23	41.583333	-68.366667	22	13.6	0
COD,ATLANTIC	GBK	FALL	1220	3	272	1986	10	23	41.7	-68.45	182		0
COD,ATLANTIC	GBK	FALL	1240	4	273	1986	10	23	41.9	-68.783333	152	12.6	0
COD,ATLANTIC	GBK	FALL	1140	2	175	1987	10	3	40.233333	-68.65	163	9.8	0
COD,ATLANTIC	GBK	FALL	1140	1	176	1987	10	3	40.283333	-68.333333	144		0
COD,ATLANTIC	GBK	FALL	1140	3	177	1987	10	3	40.433333	-68	144	10.8	0
COD,ATLANTIC	GBK	FALL	1150	1	178	1987	10	3	40.333333	-67.733333	288	7.5	0
COD,ATLANTIC	GBK	FALL	1130	6	179	1987	10	3	40.616667	-67.5	93		0
COD,ATLANTIC	GBK	FALL	1130	1	180	1987	10	3	40.966667	-67.283333	85	8.8	0
COD,ATLANTIC	GBK	FALL	1160	5	182	1987	10	4	41.016667	-66.55	94	6.7	0
COD,ATLANTIC	GBK	FALL	1160	9	183	1987	10	4	41.183333	-66.85	71	8.7	0
COD,ATLANTIC	GBK	FALL	1160	3	184	1987	10	4	41.366667	-66.683333	81		0
COD,ATLANTIC	GBK	FALL	1160	4	185	1987	10	4	41.45	-66.75	73	9.7	0
COD,ATLANTIC	GBK	FALL	1190	7	186	1987	10	5	41.516667	-67.25	48	15.5	0
COD,ATLANTIC	GBK	FALL	1160	8	225	1991	10	6	41.2	-66.75	74	10.2	0
COD,ATLANTIC	GBK	FALL	1180	1	226	1991	10	6	41.05	-66.433333	213	8.5	0
COD,ATLANTIC	GBK	FALL	1160	10	227	1991	10	6	41.383333	-66.566667	90	10.3	0
COD,ATLANTIC	GBK	FALL	1160	6	228	1991	10	6	41.366667	-66.466667	96	9.5	0
COD,ATLANTIC	GBK	FALL	1160	4	229	1991	10	6	41.416667	-66.316667	95	9.6	4.556
COD,ATLANTIC	GBK	FALL	1170	1	230	1991	10	6	41.4	-66.083333	145	10.2	0
COD,ATLANTIC	GBK	FALL	1170	2	231	1991	10	6	41.733333	-65.85	130	8.8	2.814
COD,ATLANTIC	GBK	FALL	1170	3	232	1991	10	6	41.85	-65.783333	143	9.1	8.71
COD,ATLANTIC	GBK	FALL	1220	2	235	1991	10	7	42.166667	-66.2	202	9	0.536
COD,ATLANTIC	GBK	FALL	1160	1	236	1991	10	7	41.983333	-66.566667	80	11	0
COD,ATLANTIC	GBK	FALL	1160	7	237	1991	10	7	41.666667	-66.533333	72	12.6	0
COD,ATLANTIC	GBK	FALL	1160	5	238	1991	10	7	41.8	-66.833333	65	15.3	0
COD,ATLANTIC	GBK	FALL	1160	3	239	1991	10	7	41.9	-66.85	68	14.7	0
COD,ATLANTIC	GBK	FALL	1210	2	240	1991	10	7	42.116667	-66.8	68	7.9	8.375
COD,ATLANTIC	GBK	FALL	1210	3	244	1991	10	8	42.166667	-67.016667	88	7.2	0
COD,ATLANTIC	GBK	FALL	1220	4	245	1991	10	8	42.2	-67.283333	206	8.4	0
COD,ATLANTIC	GBK	FALL	1220	3	251	1991	10	8	42.15	-67.683333	195	8.2	1.072
COD,ATLANTIC	GBK	FALL	1210	4	252	1991	10	8	42.05	-67.583333	84	14.2	0
COD,ATLANTIC	GBK	FALL	1200	3	253	1991	10	9	41.983333	-67.566667	45	14.7	0
COD,ATLANTIC	GBK	FALL	1200	1	254	1991	10	9	41.9	-67.433333	61	15.2	0
COD,ATLANTIC	GBK	FALL	1190	2	255	1991	10	9	41.416667	-67.666667	36	16.7	0
COD,ATLANTIC	GBK	FALL	1190	8	256	1991	10	9	41.416667	-67.766667	35	16.6	0
COD,ATLANTIC	GBK	FALL	1190	4	257	1991	10	9	41.433333	-67.983333	38	16.8	0
COD,ATLANTIC	GBK	FALL	1200	2	259	1991	10	9	41.7	-68.016667	35	15.9	0
COD,ATLANTIC	GBK	FALL	1200	4	260	1991	10	9	41.7	-68.3	47	10.6	0
COD,ATLANTIC	GBK	FALL	1210	1	261	1991	10	9	41.766667	-68.233333	71	9.9	0
COD,ATLANTIC	GBK	FALL	1220	1	262	1991	10	9	41.933333	-68.133333	208	7.9	0
[truncated: 77,740 more rows]
