# Supplementary material for: Relative importance of population size, fishing pressure and temperature on the spatial distribution of nine Northwest Atlantic groundfish stocks
Source: PLoS One. 2018 Apr 26;13(4):e0196583. doi: 10.1371/journal.pone.0196583 (PMC5919506; doi:10.1371/journal.pone.0196583)
Supplement: S2 Dataset — (CSV) [file pone.0196583.s003.csv]

COMMON_NAME	STOCK_ABBREV	YEAR	CATCH
COD,ATLANTIC	GBK	1963	27189
COD,ATLANTIC	GBK	1964	25165
COD,ATLANTIC	GBK	1965	38333
COD,ATLANTIC	GBK	1966	53134
COD,ATLANTIC	GBK	1967	36752
COD,ATLANTIC	GBK	1968	43136
COD,ATLANTIC	GBK	1969	37939
COD,ATLANTIC	GBK	1970	25652
COD,ATLANTIC	GBK	1971	28179
COD,ATLANTIC	GBK	1972	25059
COD,ATLANTIC	GBK	1973	28923
COD,ATLANTIC	GBK	1974	27331
COD,ATLANTIC	GBK	1975	25008
COD,ATLANTIC	GBK	1976	19926
COD,ATLANTIC	GBK	1977	27367
COD,ATLANTIC	GBK	1978	40853
COD,ATLANTIC	GBK	1979	44306
COD,ATLANTIC	GBK	1980	53805
COD,ATLANTIC	GBK	1981	48405
COD,ATLANTIC	GBK	1982	62265
COD,ATLANTIC	GBK	1983	54132
COD,ATLANTIC	GBK	1984	40404
COD,ATLANTIC	GBK	1985	43274
COD,ATLANTIC	GBK	1986	27434
COD,ATLANTIC	GBK	1987	32599
COD,ATLANTIC	GBK	1988	42632
COD,ATLANTIC	GBK	1989	34938
COD,ATLANTIC	GBK	1990	44540
COD,ATLANTIC	GBK	1991	39341
COD,ATLANTIC	GBK	1992	29825
COD,ATLANTIC	GBK	1993	26006
COD,ATLANTIC	GBK	1994	16044
COD,ATLANTIC	GBK	1995	9983
COD,ATLANTIC	GBK	1996	9841
COD,ATLANTIC	GBK	1997	12423
COD,ATLANTIC	GBK	1998	10372
COD,ATLANTIC	GBK	1999	10988
COD,ATLANTIC	GBK	2000	10295
COD,ATLANTIC	GBK	2001	13711
COD,ATLANTIC	GBK	2002	11372
COD,ATLANTIC	GBK	2003	8945
COD,ATLANTIC	GBK	2004	5183
COD,ATLANTIC	GBK	2005	5072
COD,ATLANTIC	GBK	2006	4441
COD,ATLANTIC	GBK	2007	5665
COD,ATLANTIC	GBK	2008	5164
COD,ATLANTIC	GBK	2009	4646
COD,ATLANTIC	GBK	2010	3959
COD,ATLANTIC	GBK	2011	4449
COD,ATLANTIC	GBK	2012	2653
COD,ATLANTIC	GBK	2013	1824
COD,ATLANTIC	GBK	2014	2081
COD,ATLANTIC	GBK	2015	1962
COD,ATLANTIC	GBK	2016	1982
COD,ATLANTIC	GOM	1982	17092
COD,ATLANTIC	GOM	1983	16478
COD,ATLANTIC	GOM	1984	12859
COD,ATLANTIC	GOM	1985	14383
COD,ATLANTIC	GOM	1986	12567
COD,ATLANTIC	GOM	1987	11981
COD,ATLANTIC	GOM	1988	10326
COD,ATLANTIC	GOM	1989	13333
COD,ATLANTIC	GOM	1990	19280
COD,ATLANTIC	GOM	1991	20944
COD,ATLANTIC	GOM	1992	12329
COD,ATLANTIC	GOM	1993	9909
COD,ATLANTIC	GOM	1994	9010
COD,ATLANTIC	GOM	1995	7518
COD,ATLANTIC	GOM	1996	7716
COD,ATLANTIC	GOM	1997	5785
COD,ATLANTIC	GOM	1998	4542
COD,ATLANTIC	GOM	1999	3042
COD,ATLANTIC	GOM	2000	5754
COD,ATLANTIC	GOM	2001	7941
COD,ATLANTIC	GOM	2002	6366
COD,ATLANTIC	GOM	2003	6356
COD,ATLANTIC	GOM	2004	5769
COD,ATLANTIC	GOM	2005	5258
COD,ATLANTIC	GOM	2006	4207
COD,ATLANTIC	GOM	2007	5485
COD,ATLANTIC	GOM	2008	7187
COD,ATLANTIC	GOM	2009	8247
COD,ATLANTIC	GOM	2010	7517
COD,ATLANTIC	GOM	2011	6673
COD,ATLANTIC	GOM	2012	3472
COD,ATLANTIC	GOM	2013	1777
COD,ATLANTIC	GOM	2014	1471
COD,ATLANTIC	GOM	2015	325
COD,ATLANTIC	GOM	2016	599
HAKE, ATLANTIC, RED	NORTH	1963	4890
HAKE, ATLANTIC, RED	NORTH	1964	3110
HAKE, ATLANTIC, RED	NORTH	1965	4400
HAKE, ATLANTIC, RED	NORTH	1966	7180
HAKE, ATLANTIC, RED	NORTH	1967	3270
HAKE, ATLANTIC, RED	NORTH	1968	3930
HAKE, ATLANTIC, RED	NORTH	1969	3140
HAKE, ATLANTIC, RED	NORTH	1970	2130
HAKE, ATLANTIC, RED	NORTH	1971	5970
HAKE, ATLANTIC, RED	NORTH	1972	15990
HAKE, ATLANTIC, RED	NORTH	1973	16200
HAKE, ATLANTIC, RED	NORTH	1974	8040
HAKE, ATLANTIC, RED	NORTH	1975	9900
HAKE, ATLANTIC, RED	NORTH	1976	7260
HAKE, ATLANTIC, RED	NORTH	1977	1980
HAKE, ATLANTIC, RED	NORTH	1978	2340
HAKE, ATLANTIC, RED	NORTH	1979	2750
HAKE, ATLANTIC, RED	NORTH	1980	2400
HAKE, ATLANTIC, RED	NORTH	1981	2600
HAKE, ATLANTIC, RED	NORTH	1982	2670
HAKE, ATLANTIC, RED	NORTH	1983	2250
HAKE, ATLANTIC, RED	NORTH	1984	2390
HAKE, ATLANTIC, RED	NORTH	1985	2260
HAKE, ATLANTIC, RED	NORTH	1986	2650
HAKE, ATLANTIC, RED	NORTH	1987	2070
HAKE, ATLANTIC, RED	NORTH	1988	1760
HAKE, ATLANTIC, RED	NORTH	1989	2220
HAKE, ATLANTIC, RED	NORTH	1990	1430
HAKE, ATLANTIC, RED	NORTH	1991	1560
HAKE, ATLANTIC, RED	NORTH	1992	1650
HAKE, ATLANTIC, RED	NORTH	1993	850
HAKE, ATLANTIC, RED	NORTH	1994	810
HAKE, ATLANTIC, RED	NORTH	1995	250
HAKE, ATLANTIC, RED	NORTH	1996	1070
HAKE, ATLANTIC, RED	NORTH	1997	460
HAKE, ATLANTIC, RED	NORTH	1998	320
HAKE, ATLANTIC, RED	NORTH	1999	690
HAKE, ATLANTIC, RED	NORTH	2000	250
HAKE, ATLANTIC, RED	NORTH	2001	360
HAKE, ATLANTIC, RED	NORTH	2002	380
HAKE, ATLANTIC, RED	NORTH	2003	300
HAKE, ATLANTIC, RED	NORTH	2004	160
HAKE, ATLANTIC, RED	NORTH	2005	150
HAKE, ATLANTIC, RED	NORTH	2006	280
HAKE, ATLANTIC, RED	NORTH	2007	200
HAKE, ATLANTIC, RED	NORTH	2008	110
HAKE, ATLANTIC, RED	NORTH	2009	180
HAKE, ATLANTIC, RED	NORTH	2010	310
HAKE, ATLANTIC, RED	NORTH	2011	240
HAKE, ATLANTIC, RED	NORTH	2012	290
HAKE, ATLANTIC, RED	NORTH	2013	310
HAKE, ATLANTIC, RED	NORTH	2014	266
HAKE, ATLANTIC, RED	NORTH	2015	370
HAKE, ATLANTIC, RED	NORTH	2016	407
HAKE, ATLANTIC, RED	SOUTH	1963	36670
HAKE, ATLANTIC, RED	SOUTH	1964	47980
HAKE, ATLANTIC, RED	SOUTH	1965	97920
HAKE, ATLANTIC, RED	SOUTH	1966	111790
HAKE, ATLANTIC, RED	SOUTH	1967	62610
HAKE, ATLANTIC, RED	SOUTH	1968	22430
HAKE, ATLANTIC, RED	SOUTH	1969	57040
HAKE, ATLANTIC, RED	SOUTH	1970	15010
HAKE, ATLANTIC, RED	SOUTH	1971	37730
HAKE, ATLANTIC, RED	SOUTH	1972	63470
HAKE, ATLANTIC, RED	SOUTH	1973	53920
HAKE, ATLANTIC, RED	SOUTH	1974	28990
HAKE, ATLANTIC, RED	SOUTH	1975	21790
HAKE, ATLANTIC, RED	SOUTH	1976	24940
HAKE, ATLANTIC, RED	SOUTH	1977	9630
HAKE, ATLANTIC, RED	SOUTH	1978	8870
HAKE, ATLANTIC, RED	SOUTH	1979	10500
HAKE, ATLANTIC, RED	SOUTH	1980	6930
HAKE, ATLANTIC, RED	SOUTH	1981	5210
HAKE, ATLANTIC, RED	SOUTH	1982	6980
HAKE, ATLANTIC, RED	SOUTH	1983	5470
HAKE, ATLANTIC, RED	SOUTH	1984	5730
HAKE, ATLANTIC, RED	SOUTH	1985	3900
HAKE, ATLANTIC, RED	SOUTH	1986	4290
HAKE, ATLANTIC, RED	SOUTH	1987	4730
HAKE, ATLANTIC, RED	SOUTH	1988	4580
HAKE, ATLANTIC, RED	SOUTH	1989	6370
HAKE, ATLANTIC, RED	SOUTH	1990	6060
HAKE, ATLANTIC, RED	SOUTH	1991	3820
HAKE, ATLANTIC, RED	SOUTH	1992	7780
HAKE, ATLANTIC, RED	SOUTH	1993	6320
HAKE, ATLANTIC, RED	SOUTH	1994	2770
HAKE, ATLANTIC, RED	SOUTH	1995	2800
HAKE, ATLANTIC, RED	SOUTH	1996	1100
HAKE, ATLANTIC, RED	SOUTH	1997	3590
HAKE, ATLANTIC, RED	SOUTH	1998	1950
HAKE, ATLANTIC, RED	SOUTH	1999	2460
HAKE, ATLANTIC, RED	SOUTH	2000	1710
HAKE, ATLANTIC, RED	SOUTH	2001	1630
HAKE, ATLANTIC, RED	SOUTH	2002	1000
HAKE, ATLANTIC, RED	SOUTH	2003	990
HAKE, ATLANTIC, RED	SOUTH	2004	1220
HAKE, ATLANTIC, RED	SOUTH	2005	1480
HAKE, ATLANTIC, RED	SOUTH	2006	1130
HAKE, ATLANTIC, RED	SOUTH	2007	2170
HAKE, ATLANTIC, RED	SOUTH	2008	1510
HAKE, ATLANTIC, RED	SOUTH	2009	1580
HAKE, ATLANTIC, RED	SOUTH	2010	1470
HAKE, ATLANTIC, RED	SOUTH	2011	1600
HAKE, ATLANTIC, RED	SOUTH	2012	1490
HAKE, ATLANTIC, RED	SOUTH	2013	1160
HAKE, ATLANTIC, RED	SOUTH	2014	1164
HAKE, ATLANTIC, RED	SOUTH	2015	1261
HAKE, ATLANTIC, RED	SOUTH	2016	1280
HAKE, SILVER (WHITING)	NORTH	1963	73920
HAKE, SILVER (WHITING)	NORTH	1964	94460
HAKE, SILVER (WHITING)	NORTH	1965	45280
HAKE, SILVER (WHITING)	NORTH	1966	47810
HAKE, SILVER (WHITING)	NORTH	1967	33370
HAKE, SILVER (WHITING)	NORTH	1968	41380
HAKE, SILVER (WHITING)	NORTH	1969	24060
HAKE, SILVER (WHITING)	NORTH	1970	27530
HAKE, SILVER (WHITING)	NORTH	1971	36400
HAKE, SILVER (WHITING)	NORTH	1972	25220
HAKE, SILVER (WHITING)	NORTH	1973	32090
HAKE, SILVER (WHITING)	NORTH	1974	20680
HAKE, SILVER (WHITING)	NORTH	1975	39870
HAKE, SILVER (WHITING)	NORTH	1976	13630
HAKE, SILVER (WHITING)	NORTH	1977	12460
HAKE, SILVER (WHITING)	NORTH	1978	12610
HAKE, SILVER (WHITING)	NORTH	1979	3420
HAKE, SILVER (WHITING)	NORTH	1980	4730
HAKE, SILVER (WHITING)	NORTH	1981	7050
HAKE, SILVER (WHITING)	NORTH	1982	7570
HAKE, SILVER (WHITING)	NORTH	1983	7950
HAKE, SILVER (WHITING)	NORTH	1984	10880
HAKE, SILVER (WHITING)	NORTH	1985	10860
HAKE, SILVER (WHITING)	NORTH	1986	10860
HAKE, SILVER (WHITING)	NORTH	1987	7770
HAKE, SILVER (WHITING)	NORTH	1988	8570
HAKE, SILVER (WHITING)	NORTH	1989	6960
HAKE, SILVER (WHITING)	NORTH	1990	8340
HAKE, SILVER (WHITING)	NORTH	1991	7310
HAKE, SILVER (WHITING)	NORTH	1992	6730
HAKE, SILVER (WHITING)	NORTH	1993	5050
HAKE, SILVER (WHITING)	NORTH	1994	4140
HAKE, SILVER (WHITING)	NORTH	1995	3220
HAKE, SILVER (WHITING)	NORTH	1996	4440
HAKE, SILVER (WHITING)	NORTH	1997	3050
HAKE, SILVER (WHITING)	NORTH	1998	2740
HAKE, SILVER (WHITING)	NORTH	1999	4190
HAKE, SILVER (WHITING)	NORTH	2000	2950
HAKE, SILVER (WHITING)	NORTH	2001	3870
HAKE, SILVER (WHITING)	NORTH	2002	3110
HAKE, SILVER (WHITING)	NORTH	2003	2010
HAKE, SILVER (WHITING)	NORTH	2004	1160
HAKE, SILVER (WHITING)	NORTH	2005	890
HAKE, SILVER (WHITING)	NORTH	2006	940
HAKE, SILVER (WHITING)	NORTH	2007	1760
HAKE, SILVER (WHITING)	NORTH	2008	790
HAKE, SILVER (WHITING)	NORTH	2009	1230
HAKE, SILVER (WHITING)	NORTH	2010	2480
HAKE, SILVER (WHITING)	NORTH	2011	2040
HAKE, SILVER (WHITING)	NORTH	2012	2240
HAKE, SILVER (WHITING)	NORTH	2013	1620
HAKE, SILVER (WHITING)	NORTH	2014	3020
HAKE, SILVER (WHITING)	NORTH	2015	2499
HAKE, SILVER (WHITING)	NORTH	2016	3371
HAKE, SILVER (WHITING)	SOUTH	1963	89430
HAKE, SILVER (WHITING)	SOUTH	1964	147050
HAKE, SILVER (WHITING)	SOUTH	1965	294120
HAKE, SILVER (WHITING)	SOUTH	1966	202320
HAKE, SILVER (WHITING)	SOUTH	1967	87380
HAKE, SILVER (WHITING)	SOUTH	1968	58160
HAKE, SILVER (WHITING)	SOUTH	1969	74890
HAKE, SILVER (WHITING)	SOUTH	1970	26830
HAKE, SILVER (WHITING)	SOUTH	1971	70510
HAKE, SILVER (WHITING)	SOUTH	1972	88180
HAKE, SILVER (WHITING)	SOUTH	1973	102080
HAKE, SILVER (WHITING)	SOUTH	1974	102400
HAKE, SILVER (WHITING)	SOUTH	1975	72160
HAKE, SILVER (WHITING)	SOUTH	1976	64610
HAKE, SILVER (WHITING)	SOUTH	1977	57160
HAKE, SILVER (WHITING)	SOUTH	1978	25830
HAKE, SILVER (WHITING)	SOUTH	1979	16400
HAKE, SILVER (WHITING)	SOUTH	1980	11680
HAKE, SILVER (WHITING)	SOUTH	1981	16930
HAKE, SILVER (WHITING)	SOUTH	1982	18800
HAKE, SILVER (WHITING)	SOUTH	1983	16670
HAKE, SILVER (WHITING)	SOUTH	1984	17840
HAKE, SILVER (WHITING)	SOUTH	1985	16690
HAKE, SILVER (WHITING)	SOUTH	1986	14030
HAKE, SILVER (WHITING)	SOUTH	1987	13800
HAKE, SILVER (WHITING)	SOUTH	1988	13450
HAKE, SILVER (WHITING)	SOUTH	1989	19570
HAKE, SILVER (WHITING)	SOUTH	1990	18990
HAKE, SILVER (WHITING)	SOUTH	1991	12820
HAKE, SILVER (WHITING)	SOUTH	1992	13980
HAKE, SILVER (WHITING)	SOUTH	1993	17660
HAKE, SILVER (WHITING)	SOUTH	1994	18120
HAKE, SILVER (WHITING)	SOUTH	1995	13390
HAKE, SILVER (WHITING)	SOUTH	1996	12610
HAKE, SILVER (WHITING)	SOUTH	1997	13170
HAKE, SILVER (WHITING)	SOUTH	1998	13090
HAKE, SILVER (WHITING)	SOUTH	1999	13970
HAKE, SILVER (WHITING)	SOUTH	2000	9800
HAKE, SILVER (WHITING)	SOUTH	2001	9070
HAKE, SILVER (WHITING)	SOUTH	2002	5300
HAKE, SILVER (WHITING)	SOUTH	2003	6880
HAKE, SILVER (WHITING)	SOUTH	2004	8170
HAKE, SILVER (WHITING)	SOUTH	2005	7980
HAKE, SILVER (WHITING)	SOUTH	2006	4740
HAKE, SILVER (WHITING)	SOUTH	2007	5220
HAKE, SILVER (WHITING)	SOUTH	2008	6610
HAKE, SILVER (WHITING)	SOUTH	2009	7590
HAKE, SILVER (WHITING)	SOUTH	2010	7170
HAKE, SILVER (WHITING)	SOUTH	2011	7560
HAKE, SILVER (WHITING)	SOUTH	2012	6450
HAKE, SILVER (WHITING)	SOUTH	2013	5420
HAKE, SILVER (WHITING)	SOUTH	2014	5367
HAKE, SILVER (WHITING)	SOUTH	2015	4555
HAKE, SILVER (WHITING)	SOUTH	2016	3832
HAKE, ATLANTIC, WHITE	UNIT	1963	3561
HAKE, ATLANTIC, WHITE	UNIT	1964	4424
HAKE, ATLANTIC, WHITE	UNIT	1965	4050
HAKE, ATLANTIC, WHITE	UNIT	1966	2893
HAKE, ATLANTIC, WHITE	UNIT	1967	2324
HAKE, ATLANTIC, WHITE	UNIT	1968	2446
HAKE, ATLANTIC, WHITE	UNIT	1969	2398
HAKE, ATLANTIC, WHITE	UNIT	1970	3077
HAKE, ATLANTIC, WHITE	UNIT	1971	3757
HAKE, ATLANTIC, WHITE	UNIT	1972	3911
HAKE, ATLANTIC, WHITE	UNIT	1973	4025
HAKE, ATLANTIC, WHITE	UNIT	1974	4748
HAKE, ATLANTIC, WHITE	UNIT	1975	4575
HAKE, ATLANTIC, WHITE	UNIT	1976	5130
HAKE, ATLANTIC, WHITE	UNIT	1977	6455
HAKE, ATLANTIC, WHITE	UNIT	1978	6232
HAKE, ATLANTIC, WHITE	UNIT	1979	5551
HAKE, ATLANTIC, WHITE	UNIT	1980	6406
HAKE, ATLANTIC, WHITE	UNIT	1981	7665
HAKE, ATLANTIC, WHITE	UNIT	1982	8323
HAKE, ATLANTIC, WHITE	UNIT	1983	8539
HAKE, ATLANTIC, WHITE	UNIT	1984	9011
HAKE, ATLANTIC, WHITE	UNIT	1985	9404
HAKE, ATLANTIC, WHITE	UNIT	1986	8205
HAKE, ATLANTIC, WHITE	UNIT	1987	7561
HAKE, ATLANTIC, WHITE	UNIT	1988	6505
HAKE, ATLANTIC, WHITE	UNIT	1989	6269
HAKE, ATLANTIC, WHITE	UNIT	1990	7372
HAKE, ATLANTIC, WHITE	UNIT	1991	6563
HAKE, ATLANTIC, WHITE	UNIT	1992	10349
HAKE, ATLANTIC, WHITE	UNIT	1993	10629
HAKE, ATLANTIC, WHITE	UNIT	1994	5999
HAKE, ATLANTIC, WHITE	UNIT	1995	5100
HAKE, ATLANTIC, WHITE	UNIT	1996	3870
HAKE, ATLANTIC, WHITE	UNIT	1997	2650
HAKE, ATLANTIC, WHITE	UNIT	1998	2743
HAKE, ATLANTIC, WHITE	UNIT	1999	3735
HAKE, ATLANTIC, WHITE	UNIT	2000	3424
HAKE, ATLANTIC, WHITE	UNIT	2001	4039
HAKE, ATLANTIC, WHITE	UNIT	2002	3547
HAKE, ATLANTIC, WHITE	UNIT	2003	4888
HAKE, ATLANTIC, WHITE	UNIT	2004	3709
HAKE, ATLANTIC, WHITE	UNIT	2005	2849
HAKE, ATLANTIC, WHITE	UNIT	2006	1851
HAKE, ATLANTIC, WHITE	UNIT	2007	1621
HAKE, ATLANTIC, WHITE	UNIT	2008	1543
HAKE, ATLANTIC, WHITE	UNIT	2009	1859
HAKE, ATLANTIC, WHITE	UNIT	2010	2002
HAKE, ATLANTIC, WHITE	UNIT	2011	3039
HAKE, ATLANTIC, WHITE	UNIT	2012	2887
HAKE, ATLANTIC, WHITE	UNIT	2013	2306
HAKE, ATLANTIC, WHITE	UNIT	2014	1980
HAKE, ATLANTIC, WHITE	UNIT	2015	1680
HAKE, ATLANTIC, WHITE	UNIT	2016	1396
FLOUNDER,YELLOWTAIL	GBK	1963	16690
FLOUNDER,YELLOWTAIL	GBK	1964	19814
FLOUNDER,YELLOWTAIL	GBK	1965	19448
FLOUNDER,YELLOWTAIL	GBK	1966	13741
FLOUNDER,YELLOWTAIL	GBK	1967	15307
FLOUNDER,YELLOWTAIL	GBK	1968	18321
FLOUNDER,YELLOWTAIL	GBK	1969	21271
FLOUNDER,YELLOWTAIL	GBK	1970	21410
FLOUNDER,YELLOWTAIL	GBK	1971	15610
FLOUNDER,YELLOWTAIL	GBK	1972	18039
FLOUNDER,YELLOWTAIL	GBK	1973	16953
FLOUNDER,YELLOWTAIL	GBK	1974	17211
FLOUNDER,YELLOWTAIL	GBK	1975	16750
FLOUNDER,YELLOWTAIL	GBK	1976	14988
FLOUNDER,YELLOWTAIL	GBK	1977	10639
FLOUNDER,YELLOWTAIL	GBK	1978	6944
FLOUNDER,YELLOWTAIL	GBK	1979	6935
FLOUNDER,YELLOWTAIL	GBK	1980	7539
FLOUNDER,YELLOWTAIL	GBK	1981	6979
FLOUNDER,YELLOWTAIL	GBK	1982	12520
FLOUNDER,YELLOWTAIL	GBK	1983	11989
FLOUNDER,YELLOWTAIL	GBK	1984	6280
FLOUNDER,YELLOWTAIL	GBK	1985	3267
FLOUNDER,YELLOWTAIL	GBK	1986	3474
FLOUNDER,YELLOWTAIL	GBK	1987	3580
FLOUNDER,YELLOWTAIL	GBK	1988	2759
FLOUNDER,YELLOWTAIL	GBK	1989	1783
FLOUNDER,YELLOWTAIL	GBK	1990	4089
FLOUNDER,YELLOWTAIL	GBK	1991	2564
FLOUNDER,YELLOWTAIL	GBK	1992	5299
FLOUNDER,YELLOWTAIL	GBK	1993	4300
FLOUNDER,YELLOWTAIL	GBK	1994	4158
FLOUNDER,YELLOWTAIL	GBK	1995	1135
FLOUNDER,YELLOWTAIL	GBK	1996	1700
FLOUNDER,YELLOWTAIL	GBK	1997	2464
FLOUNDER,YELLOWTAIL	GBK	1998	3985
FLOUNDER,YELLOWTAIL	GBK	1999	4963
FLOUNDER,YELLOWTAIL	GBK	2000	7341
FLOUNDER,YELLOWTAIL	GBK	2001	7419
FLOUNDER,YELLOWTAIL	GBK	2002	5663
FLOUNDER,YELLOWTAIL	GBK	2003	6562
FLOUNDER,YELLOWTAIL	GBK	2004	6815
FLOUNDER,YELLOWTAIL	GBK	2005	3852
FLOUNDER,YELLOWTAIL	GBK	2006	2057
FLOUNDER,YELLOWTAIL	GBK	2007	1664
FLOUNDER,YELLOWTAIL	GBK	2008	1499
FLOUNDER,YELLOWTAIL	GBK	2009	1806
FLOUNDER,YELLOWTAIL	GBK	2010	1170
FLOUNDER,YELLOWTAIL	GBK	2011	1171
FLOUNDER,YELLOWTAIL	GBK	2012	725
FLOUNDER,YELLOWTAIL	GBK	2013	218
FLOUNDER,YELLOWTAIL	GBK	2014	159
FLOUNDER,YELLOWTAIL	GBK	2015	118
FLOUNDER,YELLOWTAIL	GBK	2016	44
FLOUNDER,YELLOWTAIL	SNEMA	1963	28200
FLOUNDER,YELLOWTAIL	SNEMA	1964	31309
FLOUNDER,YELLOWTAIL	SNEMA	1965	30917
FLOUNDER,YELLOWTAIL	SNEMA	1966	28540
FLOUNDER,YELLOWTAIL	SNEMA	1967	35640
FLOUNDER,YELLOWTAIL	SNEMA	1968	35172
FLOUNDER,YELLOWTAIL	SNEMA	1969	44369
FLOUNDER,YELLOWTAIL	SNEMA	1970	28468
FLOUNDER,YELLOWTAIL	SNEMA	1971	19328
FLOUNDER,YELLOWTAIL	SNEMA	1972	22491
FLOUNDER,YELLOWTAIL	SNEMA	1973	14549
FLOUNDER,YELLOWTAIL	SNEMA	1974	17088
FLOUNDER,YELLOWTAIL	SNEMA	1975	5732
FLOUNDER,YELLOWTAIL	SNEMA	1976	3436
FLOUNDER,YELLOWTAIL	SNEMA	1977	5223
FLOUNDER,YELLOWTAIL	SNEMA	1978	8085
FLOUNDER,YELLOWTAIL	SNEMA	1979	9883
FLOUNDER,YELLOWTAIL	SNEMA	1980	8021
FLOUNDER,YELLOWTAIL	SNEMA	1981	6607
FLOUNDER,YELLOWTAIL	SNEMA	1982	15764
FLOUNDER,YELLOWTAIL	SNEMA	1983	22211
FLOUNDER,YELLOWTAIL	SNEMA	1984	11225
FLOUNDER,YELLOWTAIL	SNEMA	1985	4817
FLOUNDER,YELLOWTAIL	SNEMA	1986	4620
FLOUNDER,YELLOWTAIL	SNEMA	1987	2652
FLOUNDER,YELLOWTAIL	SNEMA	1988	2782
FLOUNDER,YELLOWTAIL	SNEMA	1989	8349
FLOUNDER,YELLOWTAIL	SNEMA	1990	17916
FLOUNDER,YELLOWTAIL	SNEMA	1991	6430
FLOUNDER,YELLOWTAIL	SNEMA	1992	2695
FLOUNDER,YELLOWTAIL	SNEMA	1993	771
FLOUNDER,YELLOWTAIL	SNEMA	1994	735
FLOUNDER,YELLOWTAIL	SNEMA	1995	343
FLOUNDER,YELLOWTAIL	SNEMA	1996	759
FLOUNDER,YELLOWTAIL	SNEMA	1997	1222
FLOUNDER,YELLOWTAIL	SNEMA	1998	1087
FLOUNDER,YELLOWTAIL	SNEMA	1999	1403
FLOUNDER,YELLOWTAIL	SNEMA	2000	1397
FLOUNDER,YELLOWTAIL	SNEMA	2001	1449
FLOUNDER,YELLOWTAIL	SNEMA	2002	945
FLOUNDER,YELLOWTAIL	SNEMA	2003	666
FLOUNDER,YELLOWTAIL	SNEMA	2004	619
FLOUNDER,YELLOWTAIL	SNEMA	2005	346
FLOUNDER,YELLOWTAIL	SNEMA	2006	396
FLOUNDER,YELLOWTAIL	SNEMA	2007	502
FLOUNDER,YELLOWTAIL	SNEMA	2008	583
FLOUNDER,YELLOWTAIL	SNEMA	2009	453
FLOUNDER,YELLOWTAIL	SNEMA	2010	291
FLOUNDER,YELLOWTAIL	SNEMA	2011	388
FLOUNDER,YELLOWTAIL	SNEMA	2012	563
FLOUNDER,YELLOWTAIL	SNEMA	2013	646
FLOUNDER,YELLOWTAIL	SNEMA	2014	625
FLOUNDER,YELLOWTAIL	SNEMA	2015	337
FLOUNDER,YELLOWTAIL	SNEMA	2016	152
