# Supplementary material for: Relative importance of population size, fishing pressure and temperature on the spatial distribution of nine Northwest Atlantic groundfish stocks
Source: PLoS One. 2018 Apr 26;13(4):e0196583. doi: 10.1371/journal.pone.0196583 (PMC5919506; doi:10.1371/journal.pone.0196583)
Supplement: S1 Text — (TXT) [file pone.0196583.s004.txt]

S1 Dataset Survey	
---------------------------------------
COMMON_NAME	species common name
STOCK_ABBREV	stock (see below)
SEASON		season
STRATUM		stratum
TOW		tow
STATION		station
YEAR		year
MONTH		month
DAY		day
LATITUDE	latitude
LONGITUDE	longitude
DEPTH		depth (m)
BOT_TEMP	bottom temperature (�C)
CATCH_WT	catch weight (kg)
---------------------------------------
	

S2 Dataset Catch
-----------------------------------	
COMMON_NAME	species common name
STOCK_ABBREV	stock (see below)
YEAR		year
CATCH		catch (mt)
-----------------------------------	
	

STOCK_ABBREV	
-------------------------------------------------
GBK		Georges Bank
GOM		Gulf of Maine
NORTHERN	Northern
SOUTHERN	Southern
UNIT		Unit
SNEMA		Southern New England-Mid Atlantic
-------------------------------------------------
